# Supplementary material for: A new perspective on ancient Mitis group streptococcal genetics
Source: Microb Genom. 2022 Feb 28;8(2):000753. doi: 10.1099/mgen.0.000753 (PMC8942026; doi:10.1099/mgen.0.000753)
Supplement: Supplementary material 2 [file mgen-8-0753-s002.xlsx]

## Sheet: SuppTable1. Brackenoutput_NoHG
Name	taxonomy_id	taxonomy_lvl	kraken_assigned_reads	added_reads	new_est_reads	fraction_total_reads
Delftia tsuruhatensis	180282	S	966427	1086902	2053329	0.19595
Pseudomonas stutzeri	316	S	441482	212187	653669	0.06238
Delftia acidovorans	80866	S	111499	439651	551150	0.0526
Streptococcus mitis	28037	S	280547	174045	454592	0.04338
Rothia mucilaginosa	43675	S	362166	23523	385689	0.03681
Neisseria subflava	28449	S	316892	56527	373419	0.03564
Streptococcus pneumoniae	1313	S	115582	254952	370534	0.03536
Haemophilus haemolyticus	726	S	165587	131803	297390	0.02838
Acetobacterium sp. KB-1	2184575	S	242182	4851	247033	0.02357
Neisseria meningitidis	487	S	57352	177178	234530	0.02238
Neisseria cinerea	483	S	141592	83091	224683	0.02144
Haemophilus parainfluenzae	729	S	165660	54629	220289	0.02102
Haemophilus influenzae	727	S	58147	133495	191642	0.01829
Streptococcus oralis	1303	S	65276	103543	168819	0.01611
Delftia sp. HK171	1920191	S	27838	96508	124346	0.01187
Aggregatibacter segnis	739	S	99586	23224	122810	0.01172
Hydrogenophaga sp. RAC07	1842537	S	97726	14461	112187	0.01071
Prevotella intermedia	28131	S	98839	11710	110549	0.01055
Neisseria elongata	495	S	83567	20884	104451	0.00997
Streptococcus pseudopneumoniae	257758	S	45038	48412	93450	0.00892
Delftia sp. Cs1-4	742013	S	22082	67484	89566	0.00855
Neisseria sicca	490	S	24448	59324	83772	0.00799
Neisseria mucosa	488	S	22153	54663	76816	0.00733
Aggregatibacter aphrophilus	732	S	58818	11879	70697	0.00675
Streptococcus sp. oral taxon 431	712633	S	58142	11242	69384	0.00662
Streptococcus australis	113107	S	42398	26378	68776	0.00656
Fusobacterium nucleatum	851	S	37469	26288	63757	0.00608
Streptococcus cristatus	45634	S	44649	12233	56882	0.00543
Gemella morbillorum	29391	S	52871	3487	56358	0.00538
Fusobacterium periodonticum	860	S	44339	8811	53150	0.00507
Leptospira alstonii	28452	S	48551	798	49349	0.00471
Neisseria lactamica	486	S	16399	29838	46237	0.00441
Streptococcus sp. NPS 308	1902136	S	28749	16782	45531	0.00434
Capnocytophaga leadbetteri	327575	S	40162	5326	45488	0.00434
Neisseria polysaccharea	489	S	13010	25540	38550	0.00368
Haemophilus sp. oral taxon 036	712310	S	17370	17291	34661	0.00331
Prevotella fusca	589436	S	29652	3690	33342	0.00318
Ramlibacter tataouinensis	94132	S	25334	7038	32372	0.00309
Streptococcus sanguinis	1305	S	26748	5456	32204	0.00307
Kingella kingae	504	S	28603	2370	30973	0.00296
Thalassolituus oleivorans	187493	S	28590	2195	30785	0.00294
Magnetospirillum gryphiswaldense	55518	S	500	30323	30823	0.00294
Streptococcus sp. A12	1759399	S	19043	11021	30064	0.00287
Porphyromonas gingivalis	837	S	27278	2742	30020	0.00286
Streptococcus gordonii	1302	S	23200	5225	28425	0.00271
Actinomyces oris	544580	S	23939	4387	28326	0.0027
Streptococcus sp. oral taxon 064	712624	S	6505	20119	26624	0.00254
Streptococcus sp. I-G2	1156431	S	7140	17328	24468	0.00233
Capnocytophaga sputigena	1019	S	17769	6558	24327	0.00232
Ottowia sp. oral taxon 894	1658672	S	22323	1915	24238	0.00231
Streptococcus sp. I-P16	1156433	S	7097	16495	23592	0.00225
Neisseria gonorrhoeae	485	S	10070	13356	23426	0.00224
Treponema denticola	158	S	18456	3828	22284	0.00213
Capnocytophaga gingivalis	1017	S	20033	2138	22171	0.00212
Hydrogenophaga sp. PBC	795665	S	13883	4978	18861	0.0018
Variovorax paradoxus	34073	S	13702	5155	18857	0.0018
Pseudopropionibacterium propionicum	1750	S	17341	1383	18724	0.00179
Tannerella forsythia	28112	S	17623	1151	18774	0.00179
Parvimonas micra	33033	S	14544	1942	16486	0.00157
Streptococcus parasanguinis	1318	S	13310	2133	15443	0.00147
Fusobacterium hwasookii	1583098	S	7494	7402	14896	0.00142
Acidovorax carolinensis	553814	S	8875	5360	14235	0.00136
Pseudomonas sp. R2A2	2213057	S	10242	3963	14205	0.00136
Arenibacter algicola	616991	S	12642	1575	14217	0.00136
Pasteurella multocida	747	S	2237	12062	14299	0.00136
Rhodoferax koreense	1842727	S	11532	2736	14268	0.00136
Achromobacter spanius	217203	S	10819	3151	13970	0.00133
Filifactor alocis	143361	S	12767	1023	13790	0.00132
Haemophilus aegyptius	197575	S	527	13090	13617	0.0013
Nitrosomonas ureae	44577	S	11168	2231	13399	0.00128
Salmonella enterica	28901	S	870	12462	13332	0.00127
Methylophaga nitratireducenticrescens	754476	S	12738	536	13274	0.00127
Acidovorax avenae	80867	S	6423	6572	12995	0.00124
Rothia dentocariosa	2047	S	12056	612	12668	0.00121
Eikenella corrodens	539	S	10672	2047	12719	0.00121
Pseudomonas fluorescens	294	S	5211	7049	12260	0.00117
Tannerella sp. oral taxon HOT-286	712710	S	11506	305	11811	0.00113
Rhodoferax saidenbachensis	1484693	S	9988	1112	11100	0.00106
Pseudomonas mendocina	300	S	8401	2557	10958	0.00105
Comamonas testosteroni	285	S	9314	1707	11021	0.00105
Mogibacterium pumilum	86332	S	9705	937	10642	0.00102
Pseudomonas aeruginosa	287	S	6196	4449	10645	0.00102

## Sheet: SuppTable2.Brackenoutput_Strep
name	taxonomy_id	taxonomy_lvl	kraken_assigned_reads	added_reads	new_est_reads	fraction_total_reads
Streptococcus mitis	28037	S	235674	160838	396512	0.35578
Streptococcus pneumoniae	1313	S	104617	249753	354370	0.31797
Streptococcus oralis	1303	S	46651	82029	128680	0.11546
Streptococcus pseudopneumoniae	257758	S	40523	47640	88163	0.07911
Streptococcus sp. NPS 308	1902136	S	14213	9147	23360	0.02096
Streptococcus sp. oral taxon 064	712624	S	4298	14772	19070	0.01711
Streptococcus sp. oral taxon 431	712633	S	12136	2554	14690	0.01318
Salmonella enterica	28901	S	13	8567	8580	0.0077
Streptococcus cristatus	45634	S	3490	1053	4543	0.00408
Burkholderia pseudomallei	28450	S	17	4057	4074	0.00366
Streptococcus gordonii	1302	S	3208	805	4013	0.0036
Streptococcus pyogenes	1314	S	348	3249	3597	0.00323
Escherichia coli	562	S	46	3465	3511	0.00315
Streptococcus salivarius	1304	S	1210	2152	3362	0.00302
Gemella morbillorum	29391	S	2834	204	3038	0.00273
Streptococcus australis	113107	S	1761	1212	2973	0.00267
Streptococcus sp. I-P16	1156433	S	720	1857	2577	0.00231
Streptococcus agalactiae	1311	S	398	2110	2508	0.00225
Streptococcus sp. I-G2	1156431	S	664	1791	2455	0.0022
Streptococcus infantarius	102684	S	128	2061	2189	0.00196
Streptococcus sanguinis	1305	S	1622	370	1992	0.00179
Streptococcus sp. A12	1759399	S	1082	693	1775	0.00159
Streptococcus suis	1307	S	1369	278	1647	0.00148
Streptococcus anginosus	1328	S	1087	560	1647	0.00148
Streptococcus thermophilus	1308	S	547	1090	1637	0.00147
Streptococcus parasanguinis	1318	S	1356	236	1592	0.00143
Gemella sp. oral taxon 928	1785995	S	107	1345	1452	0.0013
Yersinia pestis	632	S	8	1224	1232	0.00111
Streptococcus intermedius	1338	S	732	452	1184	0.00106
Streptococcus sp. FDAARGOS_192	1839799	S	232	926	1158	0.00104
[Brevibacterium] flavum	92706	S	2	1075	1077	0.00097
Streptococcus equinus	1335	S	242	695	937	0.00084
Bacillus sp. Lzh-5	2049935	S	12	841	853	0.00077
Haemophilus influenzae	727	S	58	554	612	0.00055
Burkholderia thailandensis	57975	S	3	580	583	0.00052
Streptococcus mutans	1309	S	330	172	502	0.00045
Rothia mucilaginosa	43675	S	191	272	463	0.00042
Streptococcus phage EJ-1	12402	S	437	4	441	0.0004
Bifidobacterium animalis	28025	S	3	430	433	0.00039
Micrococcus luteus	1270	S	58	352	410	0.00037
Streptococcus sp. 'group B'	1319	S	2	405	407	0.00037
Streptococcus dysgalactiae	1334	S	168	229	397	0.00036
Clostridioides difficile	1496	S	72	307	379	0.00034
Vibrio cholerae	666	S	13	362	375	0.00034
Haemophilus parainfluenzae	729	S	24	342	366	0.00033
Neisseria gonorrhoeae	485	S	6	358	364	0.00033
Streptococcus constellatus	76860	S	349	12	361	0.00032
Streptococcus himalayensis	1888195	S	272	48	320	0.00029
Streptococcus marmotae	1825069	S	271	49	320	0.00029
Streptococcus respiraculi	2021971	S	292	36	328	0.00029
Streptococcus ruminantium	1917441	S	286	25	311	0.00028
Lachnospiraceae bacterium oral taxon 500	712991	S	283	18	301	0.00027
Streptococcus gallolyticus	315405	S	73	225	298	0.00027
Streptococcus pluranimalium	82348	S	255	37	292	0.00026
Streptococcus equi	1336	S	245	33	278	0.00025
Streptococcus macedonicus	59310	S	22	257	279	0.00025
Pseudomonas stutzeri	316	S	14	263	277	0.00025
Filifactor alocis	143361	S	251	23	274	0.00025
Neisseria meningitidis	487	S	18	264	282	0.00025
Burkholderia mallei	13373	S	1	250	251	0.00023
Pseudomonas syringae	317	S	9	252	261	0.00023
Lactococcus lactis	1358	S	135	124	259	0.00023
Bacillus anthracis	1392	S	15	243	258	0.00023
Neisseria mucosa	488	S	9	245	254	0.00023
Streptococcus parauberis	1348	S	172	62	234	0.00021
Streptococcus acidominimus	1326	S	194	42	236	0.00021
Streptococcus phage PH10	644007	S	220	6	226	0.0002
Streptococcus phage SpSL1	1566990	S	201	17	218	0.0002
Jeotgalibaca sp. PTS2502	1903686	S	92	130	222	0.0002
Bacillus cereus	1396	S	101	120	221	0.0002
Pseudomonas chlororaphis	587753	S	11	199	210	0.00019
Parvimonas micra	33033	S	180	21	201	0.00018
Streptococcus phage K13	1448274	S	78	118	196	0.00018
Streptococcus uberis	1349	S	169	18	187	0.00017
Bacillus thuringiensis	1428	S	63	122	185	0.00017
Pseudomonas putida	303	S	4	168	172	0.00016
Mycobacterium tuberculosis	1773	S	4	159	163	0.00015
Moraxella osloensis	34062	S	18	147	165	0.00015
Staphylococcus aureus	1280	S	49	104	153	0.00014
Gemella sp. ND 6198	2040624	S	12	138	150	0.00014
Streptococcus ferus	1345	S	138	7	145	0.00013
Streptococcus iniae	1346	S	131	15	146	0.00013
Streptococcus sobrinus	1310	S	134	7	141	0.00013
Aeromonas salmonicida	645	S	28	120	148	0.00013
Blautia coccoides	1532	S	1	131	132	0.00012
Streptococcus merionis	400065	S	119	3	122	0.00011
Streptococcus lutetiensis	150055	S	7	113	120	0.00011
Glaesserella parasuis	738	S	6	118	124	0.00011
Streptococcus pasteurianus	197614	S	46	77	123	0.00011
Streptococcus phage phiARI0468-2	1701828	S	21	103	124	0.00011
Actinobacillus porcitonsillarum	189834	S	15	96	111	0.0001
Pseudomonas sp. FDAARGOS_380	2018067	S	10	88	98	9e-05
Streptococcus phage phiBHN167	1267169	S	19	83	102	9e-05
Streptococcus halotolerans	1814128	S	93	5	98	9e-05
Acetobacterium sp. KB-1	2184575	S	35	53	88	8e-05
Fusobacterium nucleatum	851	S	35	51	86	8e-05
Listeria ivanovii	1638	S	2	87	89	8e-05
Streptococcus porcinus	1340	S	80	12	92	8e-05
Histophilus somni	731	S	12	73	85	8e-05
Haemophilus haemolyticus	726	S	15	74	89	8e-05
Lactococcus raffinolactis	1366	S	75	15	90	8e-05
Actinobacillus pleuropneumoniae	715	S	1	61	62	6e-05
Aerococcus urinaehominis	128944	S	51	18	69	6e-05
Moraxella ovis	29433	S	1	61	62	6e-05
Weissella cibaria	137591	S	55	7	62	6e-05
Shewanella baltica	62322	S	2	68	70	6e-05
Streptococcus sp. Z15	2173853	S	65	2	67	6e-05
Mogibacterium diversum	114527	S	43	18	61	6e-05
Azotobacter chroococcum	353	S	1	67	68	6e-05
Streptococcus phage phiARI0131-1	1701813	S	29	33	62	6e-05
Pseudomonas fluorescens	294	S	5	55	60	5e-05
Candidatus Walczuchella monophlebidarum	1415657	S	35	22	57	5e-05
Mannheimia varigena	85404	S	10	45	55	5e-05
Delftia tsuruhatensis	180282	S	2	55	57	5e-05
Streptococcus phage phiARI0746	1701837	S	23	30	53	5e-05
Coriobacterium glomerans	33871	S	40	13	53	5e-05
Chryseobacterium indologenes	253	S	14	40	54	5e-05
Enterococcus faecium	1352	S	27	28	55	5e-05
Thalassolituus oleivorans	187493	S	11	42	53	5e-05
Streptobacillus moniliformis	34105	S	18	33	51	5e-05
Actinoalloteichus sp. AHMU CJ021	2072503	S	40	10	50	5e-05
Enterococcus cecorum	44008	S	51	5	56	5e-05
Streptococcus phage phiARI0004	1701811	S	14	38	52	5e-05
Streptococcus phage phiARI0131-2	1701814	S	28	26	54	5e-05
Lactococcus piscium	1364	S	54	4	58	5e-05
Lactococcus garvieae	1363	S	49	5	54	5e-05
Lachnoanaerobaculum umeaense	617123	S	47	2	49	4e-05
Aggregatibacter actinomycetemcomitans	714	S	1	46	47	4e-05
Aerococcus viridans	1377	S	8	41	49	4e-05
Corynebacterium glutamicum	1718	S	25	18	43	4e-05
Oblitimonas alkaliphila	1697053	S	16	31	47	4e-05
Nocardioides dokdonensis	450734	S	10	29	39	4e-05
Candidatus Profftella armatura	669502	S	40	8	48	4e-05
Lactobacillus casei	1582	S	37	8	45	4e-05
Enterococcus faecalis	1351	S	30	10	40	4e-05
Methylophaga frappieri	754477	S	15	24	39	4e-05
Aerococcus sanguinicola	119206	S	31	9	40	4e-05
Pseudomonas sp. PONIH3	1636610	S	1	39	40	4e-05
Lactobacillus rhamnosus	47715	S	10	35	45	4e-05
Actinobacteria bacterium IMCC26256	1650658	S	42	0	42	4e-05
Listeria monocytogenes	1639	S	35	6	41	4e-05
Pseudomonas litoralis	797277	S	26	23	49	4e-05
Lactobacillus mucosae	97478	S	43	4	47	4e-05
Bacillus velezensis	492670	S	8	24	32	3e-05
Stanieria cyanosphaera	102116	S	4	26	30	3e-05
Rhodococcus aetherivorans	191292	S	13	18	31	3e-05
Weeksella virosa	1014	S	13	16	29	3e-05
Sphingobacterium mizutaii	1010	S	14	15	29	3e-05
Lactobacillus salivarius	1624	S	28	6	34	3e-05
Caldilinea aerophila	133453	S	3	28	31	3e-05
Neisseria elongata	495	S	6	25	31	3e-05
Aerococcus urinae	1376	S	25	4	29	3e-05
Macrococcus caseolyticus	69966	S	20	9	29	3e-05
Alicyclobacillus acidocaldarius	405212	S	33	0	33	3e-05
Desulfarculus baarsii	453230	S	4	33	37	3e-05
Citrobacter freundii	546	S	7	26	33	3e-05
Moraxella bovoculi	386891	S	1	33	34	3e-05
Klebsiella pneumoniae	573	S	16	12	28	3e-05
Carnobacterium sp. CP1	1564681	S	21	12	33	3e-05
Mannheimia haemolytica	75985	S	4	33	37	3e-05
Lactobacillus buchneri	1581	S	27	1	28	3e-05
Lactobacillus delbrueckii	1584	S	30	3	33	3e-05
Aggregatibacter aphrophilus	732	S	4	29	33	3e-05
Idiomarina sp. X4	2055892	S	22	9	31	3e-05
Klebsiella sp. LTGPAF-6F	1905288	S	3	33	36	3e-05
Streptococcus pantholopis	1811193	S	31	1	32	3e-05
Spiroplasma kunkelii	47834	S	30	2	32	3e-05
Lactobacillus gasseri	1596	S	27	7	34	3e-05
Lactobacillus plantarum	1590	S	10	28	38	3e-05
Streptococcus phage phiARI0462	1701826	S	11	18	29	3e-05
Aerococcaceae bacterium ZY16052	2036206	S	16	12	28	3e-05
Pseudoalteromonas espejiana	28107	S	4	22	26	2e-05
Yoonia vestfoldensis	245188	S	15	5	20	2e-05
Gallionella capsiferriformans	370405	S	8	15	23	2e-05
Limnohabitans sp. 63ED37-2	1678128	S	3	16	19	2e-05
Luteimonas sp. 83-4	2172536	S	4	17	21	2e-05
Bacillus mycoides	1405	S	14	6	20	2e-05
[Eubacterium] rectale	39491	S	21	2	23	2e-05
Streptococcus phage phiARI0923	1701842	S	4	15	19	2e-05
Trichormus variabilis	264691	S	4	14	18	2e-05
Kocuria flava	446860	S	1	20	21	2e-05
Pasteurella multocida	747	S	3	17	20	2e-05
Enterococcus wangshanyuanii	2005703	S	19	0	19	2e-05
Oenococcus kitaharae	336988	S	19	1	20	2e-05
Streptococcus phage DCC1738	1448273	S	5	17	22	2e-05
Sutterella sp. 6FBBBH3	2259134	S	18	2	20	2e-05
Desulfitobacterium metallireducens	142877	S	20	1	21	2e-05
Staphylococcus capitis	29388	S	18	1	19	2e-05
Agromyces flavus	589382	S	4	21	25	2e-05
Carnobacterium inhibens	147709	S	8	11	19	2e-05
Gilvibacter sp. SZ-19	754429	S	8	11	19	2e-05
Enterococcus mundtii	53346	S	19	1	20	2e-05
Enterococcus durans	53345	S	14	4	18	2e-05
Fusobacterium periodonticum	860	S	12	8	20	2e-05
Brochothrix thermosphacta	2756	S	19	1	20	2e-05
Acetobacterium woodii	33952	S	10	14	24	2e-05
[Clostridium] sphenoides	29370	S	26	0	26	2e-05
Lactobacillus johnsonii	33959	S	17	2	19	2e-05
Sulfuritalea hydrogenivorans	748811	S	5	16	21	2e-05
Turicibacter sp. H121	1712675	S	21	2	23	2e-05
Brevibacillus laterosporus	1465	S	26	1	27	2e-05
Leptolyngbya sp. PCC 7376	111781	S	1	21	22	2e-05
Ochrobactrum anthropi	529	S	2	18	20	2e-05
Streptococcus phage SM1	157924	S	19	0	19	2e-05
Porphyromonas asaccharolytica	28123	S	10	12	22	2e-05
Variovorax sp. PMC12	2126319	S	2	17	19	2e-05
Streptococcus phage phiARI0468-4	1701830	S	5	12	17	2e-05
Thiobacillus denitrificans	36861	S	3	15	18	2e-05
Acidipropionibacterium virtanenii	2057246	S	3	21	24	2e-05
Lactobacillus apis	303541	S	17	0	17	2e-05
Streptococcus phage phiARI0460-1	1701824	S	6	18	24	2e-05
Bacillus subtilis	1423	S	12	7	19	2e-05
Enterococcus hirae	1354	S	20	1	21	2e-05
Bacteroides vulgatus	821	S	1	17	18	2e-05
Vagococcus teuberi	519472	S	12	14	26	2e-05
Neisseria zoodegmatis	326523	S	6	14	20	2e-05
Pseudomonas xinjiangensis	487184	S	13	9	22	2e-05
Lawsonia intracellularis	29546	S	21	0	21	2e-05
Corynebacterium timonense	441500	S	22	5	27	2e-05
Capnocytophaga leadbetteri	327575	S	9	9	18	2e-05
Lactobacillus amylovorus	1604	S	17	4	21	2e-05
Xanthomonas campestris	339	S	1	16	17	2e-05
Desulfobacterium autotrophicum	2296	S	4	12	16	2e-05
Eikenella corrodens	539	S	5	22	27	2e-05
Campylobacter lari	201	S	5	13	18	2e-05
Lactobacillus pentosus	1589	S	21	3	24	2e-05
Solibacillus silvestris	76853	S	19	6	25	2e-05
Pseudomonas sp. CC6-YY-74	1930532	S	10	15	25	2e-05
Lactobacillus reuteri	1598	S	20	2	22	2e-05
Sinomonas atrocyanea	37927	S	4	13	17	2e-05
Bacillus sp. DM2	2267265	S	8	18	26	2e-05
Moraxella bovis	476	S	4	17	21	2e-05
Pseudomonas sp. MT-1	150396	S	1	13	14	1e-05
Acinetobacter pittii	48296	S	1	6	7	1e-05
Synechocystis sp. PCC 6714	1147	S	1	6	7	1e-05
Clostridium beijerinckii	1520	S	5	1	6	1e-05
[Mannheimia] succiniciproducens	157673	S	2	5	7	1e-05
Clostridium botulinum	1491	S	7	1	8	1e-05
Candidatus Sodalis pierantonius	1486991	S	8	0	8	1e-05
Actinomyces sp. oral taxon 414	712122	S	1	6	7	1e-05
Candidatus Planktophila versatilis	1884905	S	3	3	6	1e-05
Dehalobacter restrictus	55583	S	3	3	6	1e-05
Pontibacter actiniarum	323450	S	6	2	8	1e-05
Melioribacter roseus	1134405	S	6	0	6	1e-05
Staphylococcus lugdunensis	28035	S	13	0	13	1e-05
Candidatus Baumannia cicadellinicola	186490	S	6	0	6	1e-05
Lactobacillus curvatus	28038	S	8	2	10	1e-05
Acinetobacter soli	487316	S	4	6	10	1e-05
Paenibacillus polymyxa	1406	S	9	5	14	1e-05
Bacillus megaterium	1404	S	6	1	7	1e-05
Elizabethkingia ursingii	1756150	S	3	7	10	1e-05
Dokdonia sp. PRO95	1239415	S	4	2	6	1e-05
Stanieria sp. NIES-3757	1807358	S	3	10	13	1e-05
Enterococcus gilvus	160453	S	9	0	9	1e-05
Rothia dentocariosa	2047	S	5	4	9	1e-05
Jeotgalibaca dankookensis	708126	S	8	7	15	1e-05
Leuconostoc mesenteroides	1245	S	5	4	9	1e-05
Weissella paramesenteroides	1249	S	5	1	6	1e-05
Planococcus sp. MB-3u-03	2058136	S	2	3	5	1e-05
Geoalkalibacter subterraneus	483547	S	1	10	11	1e-05
Fusobacterium varium	856	S	5	0	5	1e-05
Faecalibacterium prausnitzii	853	S	5	0	5	1e-05
Providencia heimbachae	333962	S	5	1	6	1e-05
Ochrobactrum pseudogrignonense	419475	S	3	3	6	1e-05
Klebsiella variicola	244366	S	2	6	8	1e-05
Brenneria goodwinii	1109412	S	14	1	15	1e-05
Lactobacillus ruminis	1623	S	6	0	6	1e-05
Lactobacillus murinus	1622	S	7	0	7	1e-05
Snodgrassella alvi	1196083	S	1	4	5	1e-05
Oceanicoccus sagamiensis	716816	S	10	0	10	1e-05
Providencia sp. WCHPr000369	2027290	S	5	6	11	1e-05
Enterobacter cloacae	550	S	4	10	14	1e-05
Alteromonas mediterranea	314275	S	1	5	6	1e-05
Acinetobacter baumannii	470	S	2	6	8	1e-05
Sphingobacteriaceae bacterium GW460-11-11-14-LB5	1986952	S	4	3	7	1e-05
Pseudopropionibacterium propionicum	1750	S	1	5	6	1e-05
Erythrobacter litoralis	39960	S	2	5	7	1e-05
Actinosynnema mirum	40567	S	2	6	8	1e-05
Staphylococcus simulans	1286	S	12	0	12	1e-05
Pantoea stewartii	66269	S	2	3	5	1e-05
Auricoccus indicus	1849491	S	9	1	10	1e-05
Sporosarcina ureae	1571	S	9	4	13	1e-05
Halobacillus halophilus	1570	S	6	0	6	1e-05
Leifsonia xyli	1575	S	1	5	6	1e-05
Shewanella sp. ANA-3	94122	S	2	13	15	1e-05
Heliobacterium modesticaldum	35701	S	2	5	7	1e-05
Carnobacterium sp. 17-4	208596	S	4	3	7	1e-05
Capnocytophaga canimorsus	28188	S	6	5	11	1e-05
Leptospira santarosai	28183	S	6	0	6	1e-05
Bradymonas sediminis	1548548	S	5	8	13	1e-05
Acinetobacter sp. WCHAc010005	2004650	S	2	14	16	1e-05
Treponema denticola	158	S	2	5	7	1e-05
Weissella soli	155866	S	15	1	16	1e-05
Paenibacillus crassostreae	1763538	S	6	0	6	1e-05
Mageeibacillus indolicus	884684	S	8	1	9	1e-05
Candidatus Izimaplasma sp. HR1	1541959	S	6	0	6	1e-05
Brachybacterium sp. P6-10-X1	1903186	S	2	4	6	1e-05
Virgibacillus halodenitrificans	1482	S	12	0	12	1e-05
Butyrivibrio hungatei	185008	S	6	0	6	1e-05
Staphylococcus felis	46127	S	11	0	11	1e-05
Enterococcus casseliflavus	37734	S	4	3	7	1e-05
Wenyingzhuangia fucanilytica	1790137	S	2	4	6	1e-05
Nautilia profundicola	244787	S	7	0	7	1e-05
Desulfobacula toluolica	28223	S	1	4	5	1e-05
Achromobacter denitrificans	32002	S	3	3	6	1e-05
Salinicoccus halodurans	407035	S	9	0	9	1e-05
Staphylococcus saprophyticus	29385	S	12	1	13	1e-05
Staphylococcus kloosii	29384	S	6	0	6	1e-05
Psychrobacter sp. G	571800	S	1	10	11	1e-05
Psychrobacter alimentarius	261164	S	2	6	8	1e-05
Nitrosospira briensis	35799	S	2	4	6	1e-05
Tenericutes bacterium MZ-XQ	1911683	S	1	4	5	1e-05
Clostridium perfringens	1502	S	8	4	12	1e-05
[Eubacterium] sulci	143393	S	9	1	10	1e-05
Candidatus Sulcia muelleri	336810	S	3	9	12	1e-05
Vitreoscilla sp. C1	96942	S	3	9	12	1e-05
Staphylococcus succinus	61015	S	6	0	6	1e-05
Flavobacterium indicum	312277	S	3	3	6	1e-05
Carnobacterium maltaromaticum	2751	S	9	5	14	1e-05
Staphylococcus nepalensis	214473	S	6	0	6	1e-05
Oceanobacillus sp. 160	2052660	S	9	0	9	1e-05
Candidatus Phytoplasma australiense	59748	S	2	8	10	1e-05
Lactobacillus sp. wkB8	1545702	S	4	2	6	1e-05
Fischerella sp. NIES-4106	2005456	S	2	4	6	1e-05
Actinomyces oris	544580	S	1	5	6	1e-05
Lactobacillus farciminis	1612	S	8	0	8	1e-05
Haliangium ochraceum	80816	S	14	1	15	1e-05
Bacillus smithii	1479	S	7	0	7	1e-05
Pediococcus damnosus	51663	S	5	9	14	1e-05
Aerococcus urinaeequi	51665	S	2	7	9	1e-05
Tetragenococcus halophilus	51669	S	10	2	12	1e-05
Aeromonas sp. ASNIH4	1636609	S	4	10	14	1e-05
Finegoldia magna	1260	S	15	0	15	1e-05
Mycoplasma capricolum	2095	S	4	2	6	1e-05
Mycoplasma arginini	2094	S	5	4	9	1e-05
Jonesia denitrificans	43674	S	3	2	5	1e-05
Photobacterium damselae	38293	S	7	4	11	1e-05
Lactobacillus kunkeei	148814	S	15	0	15	1e-05
Bacillus lentus	1467	S	11	0	11	1e-05
Halorubrum lacusprofundi	2247	S	6	1	7	1e-05
Capnocytophaga sputigena	1019	S	7	9	16	1e-05
Acinetobacter defluvii	1871111	S	1	4	5	1e-05
Ureaplasma parvum	134821	S	3	2	5	1e-05
Lactobacillus acidophilus	1579	S	4	9	13	1e-05
Staphylococcus argenteus	985002	S	5	0	5	1e-05
Pediococcus claussenii	187452	S	4	1	5	1e-05
Fibrobacter succinogenes	833	S	11	0	11	1e-05
Arthrobacter alpinus	656366	S	3	5	8	1e-05
Dehalogenimonas lykanthroporepellens	552810	S	2	4	6	1e-05
Rickettsia akari	786	S	10	2	12	1e-05
Listeria seeligeri	1640	S	8	0	8	1e-05
Erysipelothrix rhusiopathiae	1648	S	5	1	6	1e-05
Parachlamydia acanthamoebae	83552	S	1	8	9	1e-05
Pseudomonas sp. M30-35	1981174	S	11	4	15	1e-05
Pseudoarcobacter suis	1278212	S	4	3	7	1e-05
Pseudoalteromonas tunicata	314281	S	5	3	8	1e-05
Tessaracoccus aquimaris	1332264	S	1	7	8	1e-05
Parageobacillus thermoglucosidasius	1426	S	1	9	10	1e-05
Lactobacillus helveticus	1587	S	3	5	8	1e-05
Aggregatibacter segnis	739	S	1	10	11	1e-05
Halothiobacillus neapolitanus	927	S	1	7	8	1e-05
Monoglobus pectinilyticus	1981510	S	7	0	7	1e-05
Aeromicrobium erythreum	2041	S	2	7	9	1e-05
Scytonema sp. HK-05	1137095	S	4	12	16	1e-05
Acinetobacter sp. ACNIH1	1636603	S	2	12	14	1e-05
Leptotrichia sp. oral taxon 498	712368	S	5	9	14	1e-05
Marinilactibacillus sp. 15R	1911586	S	4	2	6	1e-05
Dichelobacter nodosus	870	S	6	2	8	1e-05
Buchnera aphidicola	9	S	7	0	7	1e-05
Carnobacterium divergens	2748	S	6	1	7	1e-05
Pseudomonas sp. LPH1	1898684	S	1	7	8	1e-05
Ichthyobacterium seriolicida	242600	S	5	1	6	1e-05
Lactobacillus agilis	1601	S	12	1	13	1e-05
Thermotoga profunda	1508420	S	5	5	10	1e-05
Nocardioides sp. JS614	196162	S	2	4	6	1e-05
Pediococcus inopinatus	114090	S	2	3	5	1e-05
Anoxybacillus flavithermus	33934	S	4	5	9	1e-05
Vibrio vulnificus	672	S	6	3	9	1e-05
Polaribacter vadi	1774273	S	4	6	10	1e-05
Enterococcus thailandicus	417368	S	10	0	10	1e-05
Herbinix luporum	1679721	S	6	6	12	1e-05
Laceyella sp. FBKL4.010	2071623	S	7	0	7	1e-05
Ramlibacter tataouinensis	94132	S	1	8	9	1e-05
Bacillus altitudinis	293387	S	8	2	10	1e-05
Wolbachia endosymbiont of Trichogramma pretiosum	125593	S	4	3	7	1e-05
Syntrophobacter fumaroxidans	119484	S	1	4	5	1e-05
Denitrovibrio acetiphilus	118000	S	4	5	9	1e-05
Desulfurispirillum indicum	936456	S	12	0	12	1e-05
Pediococcus acidilactici	1254	S	9	4	13	1e-05
Leuconostoc carnosum	1252	S	5	0	5	1e-05
Enterococcus sp. FDAARGOS_163	2060306	S	3	8	11	1e-05
Bacillus coagulans	1398	S	15	1	16	1e-05
Faecalitalea cylindroides	39483	S	6	3	9	1e-05
Nitrobacter hamburgensis	912	S	4	2	6	1e-05
Staphylococcus pettenkoferi	170573	S	14	0	14	1e-05
Staphylococcus piscifermentans	70258	S	7	0	7	1e-05
Haemophilus sp. oral taxon 036	712310	S	2	11	13	1e-05
Photobacterium profundum	74109	S	7	0	7	1e-05
Geosporobacter ferrireducens	1424294	S	15	1	16	1e-05
Staphylococcus lutrae	155085	S	12	0	12	1e-05
Pseudomonas xanthomarina	271420	S	3	5	8	1e-05
Phycisphaera mikurensis	547188	S	6	1	7	1e-05
Actinomyces hongkongensis	178339	S	2	5	7	1e-05
[Haemophilus] ducreyi	730	S	2	7	9	1e-05
Eubacterium limosum	1736	S	6	1	7	1e-05
Salegentibacter salegens	143223	S	4	4	8	1e-05
Lactobacillus gallinarum	52242	S	2	3	5	1e-05
Yersinia frederiksenii	29484	S	1	7	8	1e-05
Lactobacillus paracasei	1597	S	5	9	14	1e-05
Leuconostoc citreum	33964	S	6	1	7	1e-05
Lactobacillus sakei	1599	S	10	3	13	1e-05
Pelosinus fermentans	365349	S	4	4	8	1e-05
Staphylococcus pasteuri	45972	S	10	2	12	1e-05
Desulfomonile tiedjei	2358	S	14	0	14	1e-05
Vibrio rumoiensis	76258	S	7	3	10	1e-05
Staphylococcus equorum	246432	S	4	3	7	1e-05
Agarilytica rhodophyticola	1737490	S	9	0	9	1e-05
Candidatus Gullanella endobia	1070130	S	16	0	16	1e-05
Synechococcus sp. PCC 6312	195253	S	2	6	8	1e-05
Actinomyces sp. Z16	2079536	S	2	5	7	1e-05
Lactobacillus kefiranofaciens	267818	S	10	3	13	1e-05
Vagococcus penaei	633807	S	4	3	7	1e-05
Nostoc sp. PCC 7524	28072	S	3	8	11	1e-05
Marinobacter sp. Arc7-DN-1	2304594	S	2	12	14	1e-05
Arthrobacter sp. QXT-31	1357915	S	1	5	6	1e-05
Brevibacterium linens	1703	S	2	3	5	1e-05
Atopobium parvulum	1382	S	9	1	10	1e-05
Streptosporangium roseum	2001	S	4	1	5	1e-05
Lactobacillus sp. HBUAS52074	2304606	S	9	0	9	1e-05

## Sheet: SuppTable3.CPS_DB
Reference Name	Accession	Gene	raw label
Non-typable	H2BJK0	PspK	NCC_H2BJK0_STREE_H2BJK0_PspK_OS=Streptococcus_pneumoniae_OX=1313_GN=pspK_PE=4_SV=1
Non-typable	H2BJM8	AliC	NCC_H2BJM8_STREE_H2BJM8_AliC_OS=Streptococcus_pneumoniae_OX=1313_GN=aliC_PE=3_SV=1
Non-typable	Q692J0	aliB2	NCC_Q692J0_STREE_Q692J0_76_kDa_cell_surface_lipoprotein_OS=Streptococcus_pneumoniae_OX=1313_GN=aliB2_PE=4_SV=1
Non-typable	H2BJP7	aliD	NCC_H2BJP7_9STRE_H2BJP7_AliD_OS=Streptococcus_sp._MNZ1050_OX=1079905_GN=aliD_PE=4_SV=1
Non-typable	JF490002.1	aliC;aliD;aliA	JF490002.1_aliC_aliD_aliA
TIGR4	SP_352	Cps4G	TIGR4_SP_0352_AAK74525.1_capsular_polysaccharide_biosynthesis_protein_Cps4G_325868326944_forward
TIGR4	SP_350	Cps4E	TIGR4_SP_0350_AAK74523.1_capsular_polysaccharide_biosynthesis_protein_Cps4E_323990324625_forward
TIGR4	SP_349	Cps4D	TIGR4_SP_0349_AAK74522.1_capsular_polysaccharide_biosynthesis_protein_Cps4D_322966323649_forward
TIGR4	SP_348	Cps4C	TIGR4_SP_0348_AAK74521.1_capsular_polysaccharide_biosynthesis_protein_Cps4C_322264322956_forward
TIGR4	SP_366	aliA	TIGR4_SP_0366_aliA_undefined_product_339096341081_forward
TIGR4	SP_365	undefined product	TIGR4_SP_0365_SP_0365_undefined_product_338709338946_reverse
TIGR4	SP_364	undefined product	TIGR4_SP_0364_SP_0364_undefined_product_338273338728_reverse
TIGR4	SP_361	undefined product	TIGR4_SP_0361_SP_0361_undefined_product_336639336740_reverse
TIGR4	SP_362	undefined product	TIGR4_SP_0362_SP_0362_undefined_product_336807337914_reverse
TIGR4	SP_351	cps4F	TIGR4_SP_0351_cps4F_undefined_product_324634325863_forward
TIGR4	SP_353	cps4H	TIGR4_SP_0353_cps4H_undefined_product_326937328055_forward
TIGR4	SP_354	undefined product	TIGR4_SP_0354_SP_0354_undefined_product_328056329456_forward
TIGR4	SP_355	undefined product	TIGR4_SP_0355_SP_0355_undefined_product_329456330538_forward
TIGR4	SP_356	undefined product	TIGR4_SP_0356_SP_0356_undefined_product_330528331769_forward
TIGR4	SP_347	cps4B	TIGR4_SP_0347_cps4B_undefined_product_321524322255_forward
TIGR4	SP_346	cps4A	TIGR4_SP_0346_cps4A_undefined_product_320077321522_forward
TIGR4	SP_345	undefined product	TIGR4_SP_0345_SP_0345_undefined_product_319495319842_reverse
TIGR4	SP_344	undefined product	TIGR4_SP_0344_SP_0344_undefined_product_318978319316_reverse
TIGR4	SP_343	undefined product	TIGR4_SP_0343_SP_0343_undefined_product_317355318701_reverse
TIGR4	SP_342	dexB	TIGR4_SP_0342_dexB_undefined_product_315338316945_forward
Sero23f	SPN23F03390	aliA	Sero23f_SPN23F03390_aliA_putative_extracellular_oligopeptidebinding_protein_323780325762_forward
Sero23f	SPN23F03280	wzx	Sero23f_SPN23F03280_wzx_capsule_biosynthesis_repeating_unit_flippase_Wzx_313437314822_forward
Sero23f	SPN23F03290	wchX	Sero23f_SPN23F03290_wchX_putative_glycerol_phosphotransferase_WchX_314830315978_forward
Sero23f	SPN23F03300	wchY	Sero23f_SPN23F03300_wchY_putative_glycerol2phosphate_dehydrogenase_WchY_316014317042_forward
Sero23f	SPN23F03310	wchZ	Sero23f_SPN23F03310_wchZ_putative_nucleotidyl_transferase_WchZ_317058317762_forward
Sero23f	SPN23F03320	wciA	Sero23f_SPN23F03320_wciA_putative_phosphotransferase_317777318610_forward
Sero23f	SPN23F03330	rmlA	Sero23f_SPN23F03330_rmlA_RmlA_318770319639_forward
Sero23f	SPN23F03340	rmlC	Sero23f_SPN23F03340_rmlC_dTDP_RmlC_319640320233_forward
Sero23f	SPN23F03350	rmlB	Sero23f_SPN23F03350_rmlB_dTDP_RmlB_320246321295_forward
Sero23f	SPN23F03360	rmlD	Sero23f_SPN23F03360_rmlD_dTDP4dehydrorhamnose_reductase_RmlD_321361322212_forward
Sero23f	SPN23F03370	putative transposase pseudogene	Sero23f_SPN23F03370_SPN23F03370_putative_transposase_pseudogene_322288323244_forward
Sero23f	SPN23F03270	wchW	Sero23f_SPN23F03270_wchW_putative_glycosyltransferase_WchW_312203313435_forward
Sero23f	SPN23F03260	wchV	Sero23f_SPN23F03260_wchV_putative_glycosyltransferase_WchA_311225312196_forward
Sero23f	SPN23F03250	wzy	Sero23f_SPN23F03250_wzy_oligosaccharide_repeat_unit_polymerase_Wzy_310028311221_forward
Sero23f	SPN23F03230	wchF	Sero23f_SPN23F03230_wchF_putative_rhamnosyl_transferase_WchF_308550309728_forward
Sero23f	SPN23F03220	wchA	Sero23f_SPN23F03220_wchA_undecaprenylphosphate_glucosephosphotransferase_WchA_initial_sugar_transferase_307152308519_forward
Sero23f	SPN23F03210	wze	Sero23f_SPN23F03210_wze_capsule_biosynthesis_tyrosineprotein_kinase_Wze_306448307137_forward
Sero23f	SPN23F03200	wzd	Sero23f_SPN23F03200_wzd_capsule_biosynthesis_chain_length_determinant_protein_Wzd_305746306438_forward
Sero23f	SPN23F03190	wzh	Sero23f_SPN23F03190_wzh_capsule_biosynthesis_proteintyrosine_phosphatase_Wzh_305006305737_forward
Sero23f	SPN23F03180	wzg	Sero23f_SPN23F03180_wzg_capsule_biosynthesis_integral_membrane_regulatory_protein_Wzg_303559305004_forward
Sero23f	SPN23F03170	IS630Spn1	Sero23f_SPN23F03170_SPN23F03170_putative_IS630Spn1_transposase_pseudogene_302815303336_reverse
Sero23f	SPN23F03160	aliB	Sero23f_SPN23F03160_aliB_oligopeptidebinding_protein_fragment_pseudogene_302649302822_forward
Sero23f	SPN23F03150	dexB	Sero23f_SPN23F03150_dexB_glucan_16alphaglucosidase_300883302490_forward
Swiss_NT	RS01680	dexB	SwissNT_dexB_spnnt_RS01680_WP_016569574.1_peptide_ABC_transporter_substratebinding_protein_325123327081_forward
Swiss_NT	RS01675	peptide ABC transporter	Swiss_NT_spnnt_RS01675_WP_016569573.1_peptide_ABC_transporter_substratebinding_protein_322952324919_forward
Swiss_NT	RS01680	peptide ABC transporter	Swiss_NT_spnnt_RS01680_WP_016569574.1_peptide_ABC_transporter_substratebinding_protein_325123327081_forward
Swiss_NT	RS01695	Type II toxin-antitoxin system	Swiss_NT_spnnt_RS01695_WP_016397718.1_type_II_toxinantitoxin_system_deathoncuring_family_toxin_328433328804_reverse
Swiss_NT	RS01700	Type II toxin-antitoxin system	Swiss_NT_spnnt_RS01700_WP_016397719.1_type_II_toxinantitoxin_system_Phd/YefM_family_antitoxin_328801329058_reverse
Swiss_NT	RS13860	glf	Swiss_NT_spnnt_RS13860_glf_UDPgalactopyranose_mutase_327404328234_forward
E.Coli	AB011549.2	pO157	AB011549.29252792721_12502_Escherichia_coli_O157H7_str._Sakai_plasmid_pO157_DNA__complete_sequence
ancient_contig	k79_3	NA	k79_3_flag=1_multi=7.0000_len=509
ancient_contig	k79_813	NA	k79_813 flag=1 multi=10.0000 len=1583
ancient_contig	k79_1190	NA	k79_1190 flag=1 multi=14.0000 len=1386
ancient_contig	k19_4	NA	k79_4 flag=1 multi=21.0000 len=688

## Sheet: SuppTable4.ARIBA_raw_output
#ariba_ref_name	ref_name	gene	var_only	flag	reads	cluster	ref_len	ref_base_assembled	pc_ident	ctg	ctg_len	ctg_cov	known_var	var_type	var_seq_type	known_var_change	has_known_var	ref_ctg_change	ref_ctg_effect	ref_start	ref_end	ref_nt	ctg_start	ctg_end	ctg_nt	smtls_total_depth	smtls_nts	smtls_nts_depth	var_description	free_text	Gene
Sero23f_SPN23F03150_dexB_glucan_16alphaglucosidase_300883302490_forward	Sero23f_SPN23F03150_dexB_glucan_16alphaglucosidase_300883302490_forward	0	0	516	510	cluster_32	1608	356	96.63	cluster_32.l6.c30.ctg.1	386	20.8	0	.	n	.	0	G688A	SNP	688	688	G	41	41	A	4	A,G	0,2	.	Sero23f_SPN23F03150_dexB_glucan_16alphaglucosidase_300883302490_forward	dexB
Sero23f_SPN23F03150_dexB_glucan_16alphaglucosidase_300883302490_forward	Sero23f_SPN23F03150_dexB_glucan_16alphaglucosidase_300883302490_forward	0	0	516	510	cluster_32	1608	356	96.63	cluster_32.l6.c30.ctg.1	386	20.8	0	.	n	.	0	C781T	SNP	781	781	C	134	134	T	42	T,C	1,20	.	Sero23f_SPN23F03150_dexB_glucan_16alphaglucosidase_300883302490_forward	dexB
Sero23f_SPN23F03150_dexB_glucan_16alphaglucosidase_300883302490_forward	Sero23f_SPN23F03150_dexB_glucan_16alphaglucosidase_300883302490_forward	0	0	516	510	cluster_32	1608	356	96.63	cluster_32.l6.c30.ctg.1	386	20.8	0	.	n	.	0	C795T	SNP	795	795	C	148	148	T	8	T,C	3,1	.	Sero23f_SPN23F03150_dexB_glucan_16alphaglucosidase_300883302490_forward	dexB
Sero23f_SPN23F03150_dexB_glucan_16alphaglucosidase_300883302490_forward	Sero23f_SPN23F03150_dexB_glucan_16alphaglucosidase_300883302490_forward	0	0	516	510	cluster_32	1608	356	96.63	cluster_32.l6.c30.ctg.1	386	20.8	0	.	n	.	0	G796T	SNP	796	796	G	149	149	T	20	T	10	.	Sero23f_SPN23F03150_dexB_glucan_16alphaglucosidase_300883302490_forward	dexB
Sero23f_SPN23F03150_dexB_glucan_16alphaglucosidase_300883302490_forward	Sero23f_SPN23F03150_dexB_glucan_16alphaglucosidase_300883302490_forward	0	0	516	510	cluster_32	1608	356	96.63	cluster_32.l6.c30.ctg.1	386	20.8	0	.	n	.	0	A867G	SNP	867	867	A	220	220	G	24	G	12	.	Sero23f_SPN23F03150_dexB_glucan_16alphaglucosidase_300883302490_forward	dexB
Sero23f_SPN23F03150_dexB_glucan_16alphaglucosidase_300883302490_forward	Sero23f_SPN23F03150_dexB_glucan_16alphaglucosidase_300883302490_forward	0	0	516	510	cluster_32	1608	356	96.63	cluster_32.l6.c30.ctg.1	386	20.8	0	.	n	.	0	C870T	SNP	870	870	C	223	223	T	26	T	13	.	Sero23f_SPN23F03150_dexB_glucan_16alphaglucosidase_300883302490_forward	dexB
Sero23f_SPN23F03150_dexB_glucan_16alphaglucosidase_300883302490_forward	Sero23f_SPN23F03150_dexB_glucan_16alphaglucosidase_300883302490_forward	0	0	516	510	cluster_32	1608	356	96.63	cluster_32.l6.c30.ctg.1	386	20.8	0	.	n	.	0	G891A	SNP	891	891	G	244	244	A	14	A,G	2,5	.	Sero23f_SPN23F03150_dexB_glucan_16alphaglucosidase_300883302490_forward	dexB
Sero23f_SPN23F03150_dexB_glucan_16alphaglucosidase_300883302490_forward	Sero23f_SPN23F03150_dexB_glucan_16alphaglucosidase_300883302490_forward	0	0	516	510	cluster_32	1608	356	96.63	cluster_32.l6.c30.ctg.1	386	20.8	0	.	n	.	0	C921T	SNP	921	921	C	274	274	T	10	T,C	1,4	.	Sero23f_SPN23F03150_dexB_glucan_16alphaglucosidase_300883302490_forward	dexB
Sero23f_SPN23F03150_dexB_glucan_16alphaglucosidase_300883302490_forward	Sero23f_SPN23F03150_dexB_glucan_16alphaglucosidase_300883302490_forward	0	0	516	510	cluster_32	1608	356	96.63	cluster_32.l6.c30.ctg.1	386	20.8	0	.	n	.	0	C942T	SNP	942	942	C	295	295	T	14	T	7	.	Sero23f_SPN23F03150_dexB_glucan_16alphaglucosidase_300883302490_forward	dexB
Sero23f_SPN23F03150_dexB_glucan_16alphaglucosidase_300883302490_forward	Sero23f_SPN23F03150_dexB_glucan_16alphaglucosidase_300883302490_forward	0	0	516	510	cluster_32	1608	356	96.63	cluster_32.l6.c30.ctg.1	386	20.8	0	.	n	.	0	C951T	SNP	951	951	C	304	304	T	14	T,C	1,6	.	Sero23f_SPN23F03150_dexB_glucan_16alphaglucosidase_300883302490_forward	dexB
Sero23f_SPN23F03150_dexB_glucan_16alphaglucosidase_300883302490_forward	Sero23f_SPN23F03150_dexB_glucan_16alphaglucosidase_300883302490_forward	0	0	516	510	cluster_32	1608	356	96.63	cluster_32.l6.c30.ctg.1	386	20.8	0	.	n	.	0	T1023C	SNP	1023	1023	T	376	376	C	6	C,T	2,1	.	Sero23f_SPN23F03150_dexB_glucan_16alphaglucosidase_300883302490_forward	dexB
Sero23f_SPN23F03150_dexB_glucan_16alphaglucosidase_300883302490_forward	Sero23f_SPN23F03150_dexB_glucan_16alphaglucosidase_300883302490_forward	0	0	516	510	cluster_32	1608	219	97.26	cluster_32.l6.c30.ctg.2	225	21.6	0	.	n	.	0	G891A	SNP	891	891	G	27	27	A	6	A	3	.	Sero23f_SPN23F03150_dexB_glucan_16alphaglucosidase_300883302490_forward	dexB
Sero23f_SPN23F03150_dexB_glucan_16alphaglucosidase_300883302490_forward	Sero23f_SPN23F03150_dexB_glucan_16alphaglucosidase_300883302490_forward	0	0	516	510	cluster_32	1608	219	97.26	cluster_32.l6.c30.ctg.2	225	21.6	0	.	n	.	0	C921T	SNP	921	921	C	57	57	T	8	T,C	1,3	.	Sero23f_SPN23F03150_dexB_glucan_16alphaglucosidase_300883302490_forward	dexB
Sero23f_SPN23F03150_dexB_glucan_16alphaglucosidase_300883302490_forward	Sero23f_SPN23F03150_dexB_glucan_16alphaglucosidase_300883302490_forward	0	0	516	510	cluster_32	1608	219	97.26	cluster_32.l6.c30.ctg.2	225	21.6	0	.	n	.	0	C951T	SNP	951	951	C	87	87	T	8	T,C	3,1	.	Sero23f_SPN23F03150_dexB_glucan_16alphaglucosidase_300883302490_forward	dexB
Sero23f_SPN23F03150_dexB_glucan_16alphaglucosidase_300883302490_forward	Sero23f_SPN23F03150_dexB_glucan_16alphaglucosidase_300883302490_forward	0	0	516	510	cluster_32	1608	219	97.26	cluster_32.l6.c30.ctg.2	225	21.6	0	.	n	.	0	C972T	SNP	972	972	C	108	108	T	38	T	19	.	Sero23f_SPN23F03150_dexB_glucan_16alphaglucosidase_300883302490_forward	dexB
Sero23f_SPN23F03150_dexB_glucan_16alphaglucosidase_300883302490_forward	Sero23f_SPN23F03150_dexB_glucan_16alphaglucosidase_300883302490_forward	0	0	516	510	cluster_32	1608	219	97.26	cluster_32.l6.c30.ctg.2	225	21.6	0	.	n	.	0	G1014A	SNP	1014	1014	G	150	150	A	50	A,G	15,10	.	Sero23f_SPN23F03150_dexB_glucan_16alphaglucosidase_300883302490_forward	dexB
Sero23f_SPN23F03150_dexB_glucan_16alphaglucosidase_300883302490_forward	Sero23f_SPN23F03150_dexB_glucan_16alphaglucosidase_300883302490_forward	0	0	516	510	cluster_32	1608	219	97.26	cluster_32.l6.c30.ctg.2	225	21.6	0	.	n	.	0	T1023C	SNP	1023	1023	T	159	159	C	24	C,T	11,1	.	Sero23f_SPN23F03150_dexB_glucan_16alphaglucosidase_300883302490_forward	dexB
Sero23f_SPN23F03150_dexB_glucan_16alphaglucosidase_300883302490_forward	Sero23f_SPN23F03150_dexB_glucan_16alphaglucosidase_300883302490_forward	0	0	516	510	cluster_32	1608	153	93.46	cluster_32.l6.c30.ctg.3	153	17.7	0	.	n	.	0	T1095C	SNP	1095	1095	T	30	30	C	28	C,T	2,2	.	Sero23f_SPN23F03150_dexB_glucan_16alphaglucosidase_300883302490_forward	dexB
Sero23f_SPN23F03150_dexB_glucan_16alphaglucosidase_300883302490_forward	Sero23f_SPN23F03150_dexB_glucan_16alphaglucosidase_300883302490_forward	0	0	516	510	cluster_32	1608	153	93.46	cluster_32.l6.c30.ctg.3	153	17.7	0	.	n	.	0	T1116C	SNP	1116	1116	T	51	51	C	24	C,T	4,6	.	Sero23f_SPN23F03150_dexB_glucan_16alphaglucosidase_300883302490_forward	dexB
Sero23f_SPN23F03150_dexB_glucan_16alphaglucosidase_300883302490_forward	Sero23f_SPN23F03150_dexB_glucan_16alphaglucosidase_300883302490_forward	0	0	516	510	cluster_32	1608	153	93.46	cluster_32.l6.c30.ctg.3	153	17.7	0	.	n	.	0	A1130G	SNP	1130	1130	A	65	65	G	20	G	8	.	Sero23f_SPN23F03150_dexB_glucan_16alphaglucosidase_300883302490_forward	dexB
Sero23f_SPN23F03150_dexB_glucan_16alphaglucosidase_300883302490_forward	Sero23f_SPN23F03150_dexB_glucan_16alphaglucosidase_300883302490_forward	0	0	516	510	cluster_32	1608	153	93.46	cluster_32.l6.c30.ctg.3	153	17.7	0	.	n	.	0	T1149C	SNP	1149	1149	T	84	84	C	8	C,T	2,2	.	Sero23f_SPN23F03150_dexB_glucan_16alphaglucosidase_300883302490_forward	dexB
Sero23f_SPN23F03150_dexB_glucan_16alphaglucosidase_300883302490_forward	Sero23f_SPN23F03150_dexB_glucan_16alphaglucosidase_300883302490_forward	0	0	516	510	cluster_32	1608	153	93.46	cluster_32.l6.c30.ctg.3	153	17.7	0	.	n	.	0	C1153T	SNP	1153	1153	C	88	88	T	8	T,C	2,2	.	Sero23f_SPN23F03150_dexB_glucan_16alphaglucosidase_300883302490_forward	dexB
Sero23f_SPN23F03150_dexB_glucan_16alphaglucosidase_300883302490_forward	Sero23f_SPN23F03150_dexB_glucan_16alphaglucosidase_300883302490_forward	0	0	516	510	cluster_32	1608	153	93.46	cluster_32.l6.c30.ctg.3	153	17.7	0	.	n	.	0	T1158G	SNP	1158	1158	T	93	93	G	8	G	4	.	Sero23f_SPN23F03150_dexB_glucan_16alphaglucosidase_300883302490_forward	dexB
Sero23f_SPN23F03150_dexB_glucan_16alphaglucosidase_300883302490_forward	Sero23f_SPN23F03150_dexB_glucan_16alphaglucosidase_300883302490_forward	0	0	516	510	cluster_32	1608	153	93.46	cluster_32.l6.c30.ctg.3	153	17.7	0	.	n	.	0	T1185C	SNP	1185	1185	T	120	120	C	12	C	6	.	Sero23f_SPN23F03150_dexB_glucan_16alphaglucosidase_300883302490_forward	dexB
Sero23f_SPN23F03150_dexB_glucan_16alphaglucosidase_300883302490_forward	Sero23f_SPN23F03150_dexB_glucan_16alphaglucosidase_300883302490_forward	0	0	516	510	cluster_32	1608	153	93.46	cluster_32.l6.c30.ctg.3	153	17.7	0	.	n	.	0	T1203C	SNP	1203	1203	T	138	138	C	8	C	4	.	Sero23f_SPN23F03150_dexB_glucan_16alphaglucosidase_300883302490_forward	dexB
Sero23f_SPN23F03150_dexB_glucan_16alphaglucosidase_300883302490_forward	Sero23f_SPN23F03150_dexB_glucan_16alphaglucosidase_300883302490_forward	0	0	516	510	cluster_32	1608	153	93.46	cluster_32.l6.c30.ctg.3	153	17.7	0	.	n	.	0	C1208T	SNP	1208	1208	C	143	143	T	8	T,C	0,4	.	Sero23f_SPN23F03150_dexB_glucan_16alphaglucosidase_300883302490_forward	dexB
Sero23f_SPN23F03150_dexB_glucan_16alphaglucosidase_300883302490_forward	Sero23f_SPN23F03150_dexB_glucan_16alphaglucosidase_300883302490_forward	0	0	516	510	cluster_32	1608	151	96.03	cluster_32.l6.c30.ctg.4	151	9.9	0	.	n	.	0	C951T	SNP	951	951	C	33	33	T	2	T	1	.	Sero23f_SPN23F03150_dexB_glucan_16alphaglucosidase_300883302490_forward	dexB
Sero23f_SPN23F03150_dexB_glucan_16alphaglucosidase_300883302490_forward	Sero23f_SPN23F03150_dexB_glucan_16alphaglucosidase_300883302490_forward	0	0	516	510	cluster_32	1608	151	96.03	cluster_32.l6.c30.ctg.4	151	9.9	0	.	n	.	0	A957T	SNP	957	957	A	39	39	T	4	T	2	.	Sero23f_SPN23F03150_dexB_glucan_16alphaglucosidase_300883302490_forward	dexB
Sero23f_SPN23F03150_dexB_glucan_16alphaglucosidase_300883302490_forward	Sero23f_SPN23F03150_dexB_glucan_16alphaglucosidase_300883302490_forward	0	0	516	510	cluster_32	1608	151	96.03	cluster_32.l6.c30.ctg.4	151	9.9	0	.	n	.	0	A1008C	SNP	1008	1008	A	90	90	C	20	C	10	.	Sero23f_SPN23F03150_dexB_glucan_16alphaglucosidase_300883302490_forward	dexB
Sero23f_SPN23F03150_dexB_glucan_16alphaglucosidase_300883302490_forward	Sero23f_SPN23F03150_dexB_glucan_16alphaglucosidase_300883302490_forward	0	0	516	510	cluster_32	1608	151	96.03	cluster_32.l6.c30.ctg.4	151	9.9	0	.	n	.	0	G1014A	SNP	1014	1014	G	96	96	A	18	A,G	6,3	.	Sero23f_SPN23F03150_dexB_glucan_16alphaglucosidase_300883302490_forward	dexB
Sero23f_SPN23F03150_dexB_glucan_16alphaglucosidase_300883302490_forward	Sero23f_SPN23F03150_dexB_glucan_16alphaglucosidase_300883302490_forward	0	0	516	510	cluster_32	1608	151	96.03	cluster_32.l6.c30.ctg.4	151	9.9	0	.	n	.	0	T1023C	SNP	1023	1023	T	105	105	C	16	C,G	7,1	.	Sero23f_SPN23F03150_dexB_glucan_16alphaglucosidase_300883302490_forward	dexB
Sero23f_SPN23F03150_dexB_glucan_16alphaglucosidase_300883302490_forward	Sero23f_SPN23F03150_dexB_glucan_16alphaglucosidase_300883302490_forward	0	0	516	510	cluster_32	1608	151	96.03	cluster_32.l6.c30.ctg.4	151	9.9	0	.	n	.	0	T1035A	SNP	1035	1035	T	117	117	A	12	A,T	5,1	.	Sero23f_SPN23F03150_dexB_glucan_16alphaglucosidase_300883302490_forward	dexB
Sero23f_SPN23F03160_aliB_oligopeptidebinding_protein_fragment_pseudogene_302649302822_forward	Sero23f_SPN23F03160_aliB_oligopeptidebinding_protein_fragment_pseudogene_302649302822_forward	0	0	531	1728	JF490002+	174	163	94.48	JF490002+.l15.c4.ctg.2	330	17.5	0	.	n	.	0	C6T	SNP	6	6	C	6	6	T	16	T	5	.	Sero23f_SPN23F03160_aliB_oligopeptidebinding_protein_fragment_pseudogene_302649302822_forward	aliB
Sero23f_SPN23F03160_aliB_oligopeptidebinding_protein_fragment_pseudogene_302649302822_forward	Sero23f_SPN23F03160_aliB_oligopeptidebinding_protein_fragment_pseudogene_302649302822_forward	0	0	531	1728	JF490002+	174	163	94.48	JF490002+.l15.c4.ctg.2	330	17.5	0	.	n	.	0	T8C	SNP	8	8	T	8	8	C	16	C,T	4,1	.	Sero23f_SPN23F03160_aliB_oligopeptidebinding_protein_fragment_pseudogene_302649302822_forward	aliB
Sero23f_SPN23F03160_aliB_oligopeptidebinding_protein_fragment_pseudogene_302649302822_forward	Sero23f_SPN23F03160_aliB_oligopeptidebinding_protein_fragment_pseudogene_302649302822_forward	0	0	531	1728	JF490002+	174	163	94.48	JF490002+.l15.c4.ctg.2	330	17.5	0	.	n	.	0	G12A	SNP	12	12	G	12	12	A	16	A	5	.	Sero23f_SPN23F03160_aliB_oligopeptidebinding_protein_fragment_pseudogene_302649302822_forward	aliB
Sero23f_SPN23F03160_aliB_oligopeptidebinding_protein_fragment_pseudogene_302649302822_forward	Sero23f_SPN23F03160_aliB_oligopeptidebinding_protein_fragment_pseudogene_302649302822_forward	0	0	531	1728	JF490002+	174	163	94.48	JF490002+.l15.c4.ctg.2	330	17.5	0	.	n	.	0	C38T	SNP	38	38	C	38	38	T	14	T,C	3,4	.	Sero23f_SPN23F03160_aliB_oligopeptidebinding_protein_fragment_pseudogene_302649302822_forward	aliB
Sero23f_SPN23F03160_aliB_oligopeptidebinding_protein_fragment_pseudogene_302649302822_forward	Sero23f_SPN23F03160_aliB_oligopeptidebinding_protein_fragment_pseudogene_302649302822_forward	0	0	531	1728	JF490002+	174	163	94.48	JF490002+.l15.c4.ctg.2	330	17.5	0	.	n	.	0	A45G	SNP	45	45	A	45	45	G	18	G,A	8,1	.	Sero23f_SPN23F03160_aliB_oligopeptidebinding_protein_fragment_pseudogene_302649302822_forward	aliB
Sero23f_SPN23F03160_aliB_oligopeptidebinding_protein_fragment_pseudogene_302649302822_forward	Sero23f_SPN23F03160_aliB_oligopeptidebinding_protein_fragment_pseudogene_302649302822_forward	0	0	531	1728	JF490002+	174	163	94.48	JF490002+.l15.c4.ctg.2	330	17.5	0	.	n	.	0	T46G	SNP	46	46	T	46	46	G	18	G	9	.	Sero23f_SPN23F03160_aliB_oligopeptidebinding_protein_fragment_pseudogene_302649302822_forward	aliB
Sero23f_SPN23F03160_aliB_oligopeptidebinding_protein_fragment_pseudogene_302649302822_forward	Sero23f_SPN23F03160_aliB_oligopeptidebinding_protein_fragment_pseudogene_302649302822_forward	0	0	531	1728	JF490002+	174	163	94.48	JF490002+.l15.c4.ctg.2	330	17.5	0	.	n	.	0	C72A	SNP	72	72	C	72	72	A	36	A,T	15,3	.	Sero23f_SPN23F03160_aliB_oligopeptidebinding_protein_fragment_pseudogene_302649302822_forward	aliB
Sero23f_SPN23F03160_aliB_oligopeptidebinding_protein_fragment_pseudogene_302649302822_forward	Sero23f_SPN23F03160_aliB_oligopeptidebinding_protein_fragment_pseudogene_302649302822_forward	0	0	531	1728	JF490002+	174	163	94.48	JF490002+.l15.c4.ctg.2	330	17.5	0	.	n	.	0	C139T	SNP	139	139	C	139	139	T	14	T,C	2,5	.	Sero23f_SPN23F03160_aliB_oligopeptidebinding_protein_fragment_pseudogene_302649302822_forward	aliB
Sero23f_SPN23F03160_aliB_oligopeptidebinding_protein_fragment_pseudogene_302649302822_forward	Sero23f_SPN23F03160_aliB_oligopeptidebinding_protein_fragment_pseudogene_302649302822_forward	0	0	531	1728	JF490002+	174	163	94.48	JF490002+.l15.c4.ctg.2	330	17.5	0	.	n	.	0	T150C	SNP	150	150	T	150	150	C	2	C	1	.	Sero23f_SPN23F03160_aliB_oligopeptidebinding_protein_fragment_pseudogene_302649302822_forward	aliB
Sero23f_SPN23F03330_rmlA_RmlA_318770319639_forward	Sero23f_SPN23F03330_rmlA_RmlA_318770319639_forward	0	0	528	14	cluster_17	870	139	95.68	cluster_17.l15.c4.ctg.1	140	2.3	0	.	n	.	0	G30A	SNP	30	30	G	10	10	A	2	A	1	.	Sero23f_SPN23F03330_rmlA_RmlA_318770319639_forward	rmlA
Sero23f_SPN23F03330_rmlA_RmlA_318770319639_forward	Sero23f_SPN23F03330_rmlA_RmlA_318770319639_forward	0	0	528	14	cluster_17	870	139	95.68	cluster_17.l15.c4.ctg.1	140	2.3	0	.	n	.	0	C57A	SNP	57	57	C	37	37	A	2	A	1	.	Sero23f_SPN23F03330_rmlA_RmlA_318770319639_forward	rmlA
Sero23f_SPN23F03330_rmlA_RmlA_318770319639_forward	Sero23f_SPN23F03330_rmlA_RmlA_318770319639_forward	0	0	528	14	cluster_17	870	139	95.68	cluster_17.l15.c4.ctg.1	140	2.3	0	.	n	.	0	T75G	SNP	75	75	T	55	55	G	2	G	1	.	Sero23f_SPN23F03330_rmlA_RmlA_318770319639_forward	rmlA
Sero23f_SPN23F03330_rmlA_RmlA_318770319639_forward	Sero23f_SPN23F03330_rmlA_RmlA_318770319639_forward	0	0	528	14	cluster_17	870	139	95.68	cluster_17.l15.c4.ctg.1	140	2.3	0	.	n	.	0	A123G	SNP	123	123	A	103	103	G	2	G	1	.	Sero23f_SPN23F03330_rmlA_RmlA_318770319639_forward	rmlA
Sero23f_SPN23F03330_rmlA_RmlA_318770319639_forward	Sero23f_SPN23F03330_rmlA_RmlA_318770319639_forward	0	0	528	14	cluster_17	870	139	95.68	cluster_17.l15.c4.ctg.1	140	2.3	0	.	n	.	0	T148C	SNP	148	148	T	128	128	C	2	C	1	.	Sero23f_SPN23F03330_rmlA_RmlA_318770319639_forward	rmlA
Sero23f_SPN23F03330_rmlA_RmlA_318770319639_forward	Sero23f_SPN23F03330_rmlA_RmlA_318770319639_forward	0	0	528	14	cluster_17	870	139	95.68	cluster_17.l15.c4.ctg.1	140	2.3	0	.	n	.	0	C156T	SNP	156	156	C	136	136	T	2	T	1	.	Sero23f_SPN23F03330_rmlA_RmlA_318770319639_forward	rmlA
Sero23f_SPN23F03340_rmlC_dTDP_RmlC_319640320233_forward	Sero23f_SPN23F03340_rmlC_dTDP_RmlC_319640320233_forward	0	0	512	48	cluster_25	594	123	98.37	cluster_25.l15.c4.ctg.1	144	10.3	0	.	n	.	0	A511C	SNP	511	511	A	40	40	C	8	C	3	.	Sero23f_SPN23F03340_rmlC_dTDP_RmlC_319640320233_forward	rmlC
Sero23f_SPN23F03340_rmlC_dTDP_RmlC_319640320233_forward	Sero23f_SPN23F03340_rmlC_dTDP_RmlC_319640320233_forward	0	0	512	48	cluster_25	594	123	98.37	cluster_25.l15.c4.ctg.1	144	10.3	0	.	n	.	0	A525G	SNP	525	525	A	54	54	G	8	G	4	.	Sero23f_SPN23F03340_rmlC_dTDP_RmlC_319640320233_forward	rmlC
Sero23f_SPN23F03340_rmlC_dTDP_RmlC_319640320233_forward	Sero23f_SPN23F03340_rmlC_dTDP_RmlC_319640320233_forward	0	0	512	48	cluster_25	594	145	98.62	cluster_25.l15.c4.ctg.2	145	8.9	0	.	n	.	0	T138C	SNP	138	138	T	56	56	C	10	C,T	4,1	.	Sero23f_SPN23F03340_rmlC_dTDP_RmlC_319640320233_forward	rmlC
Sero23f_SPN23F03340_rmlC_dTDP_RmlC_319640320233_forward	Sero23f_SPN23F03340_rmlC_dTDP_RmlC_319640320233_forward	0	0	512	48	cluster_25	594	145	98.62	cluster_25.l15.c4.ctg.2	145	8.9	0	.	n	.	0	A219T	SNP	219	219	A	137	137	T	4	T	2	.	Sero23f_SPN23F03340_rmlC_dTDP_RmlC_319640320233_forward	rmlC
Sero23f_SPN23F03350_rmlB_dTDP_RmlB_320246321295_forward	Sero23f_SPN23F03350_rmlB_dTDP_RmlB_320246321295_forward	0	0	512	124	cluster_13	1050	114	100	cluster_13.l15.c4.ctg.1	117	6.2	.	.	.	.	.	.	.	.	.	.	.	.	.	.	.	.	.	Sero23f_SPN23F03350_rmlB_dTDP_RmlB_320246321295_forward	rmlC
Sero23f_SPN23F03350_rmlB_dTDP_RmlB_320246321295_forward	Sero23f_SPN23F03350_rmlB_dTDP_RmlB_320246321295_forward	0	0	512	124	cluster_13	1050	104	98.08	cluster_13.l15.c4.ctg.2	130	14.2	0	.	n	.	0	C42T	SNP	42	42	C	66	66	T	32	T	16	.	Sero23f_SPN23F03350_rmlB_dTDP_RmlB_320246321295_forward	rmlC
Sero23f_SPN23F03350_rmlB_dTDP_RmlB_320246321295_forward	Sero23f_SPN23F03350_rmlB_dTDP_RmlB_320246321295_forward	0	0	512	124	cluster_13	1050	104	98.08	cluster_13.l15.c4.ctg.2	130	14.2	0	.	n	.	0	T96C	SNP	96	96	T	120	120	C	6	C	3	.	Sero23f_SPN23F03350_rmlB_dTDP_RmlB_320246321295_forward	rmlC
Sero23f_SPN23F03360_rmlD_dTDP4dehydrorhamnose_reductase_RmlD_321361322212_forward	Sero23f_SPN23F03360_rmlD_dTDP4dehydrorhamnose_reductase_RmlD_321361322212_forward	0	0	528	72	cluster_18	852	428	98.36	cluster_18.l6.c4.ctg.1	428	9	0	.	n	.	0	A129G	SNP	129	129	A	45	45	G	14	G	6	.	Sero23f_SPN23F03360_rmlD_dTDP4dehydrorhamnose_reductase_RmlD_321361322212_forward	rmlD
Sero23f_SPN23F03360_rmlD_dTDP4dehydrorhamnose_reductase_RmlD_321361322212_forward	Sero23f_SPN23F03360_rmlD_dTDP4dehydrorhamnose_reductase_RmlD_321361322212_forward	0	0	528	72	cluster_18	852	428	98.36	cluster_18.l6.c4.ctg.1	428	9	0	.	n	.	0	G153A	SNP	153	153	G	69	69	A	8	A	4	.	Sero23f_SPN23F03360_rmlD_dTDP4dehydrorhamnose_reductase_RmlD_321361322212_forward	rmlD
Sero23f_SPN23F03360_rmlD_dTDP4dehydrorhamnose_reductase_RmlD_321361322212_forward	Sero23f_SPN23F03360_rmlD_dTDP4dehydrorhamnose_reductase_RmlD_321361322212_forward	0	0	528	72	cluster_18	852	428	98.36	cluster_18.l6.c4.ctg.1	428	9	0	.	n	.	0	G201A	SNP	201	201	G	117	117	A	12	A,G	1,5	.	Sero23f_SPN23F03360_rmlD_dTDP4dehydrorhamnose_reductase_RmlD_321361322212_forward	rmlD
Sero23f_SPN23F03360_rmlD_dTDP4dehydrorhamnose_reductase_RmlD_321361322212_forward	Sero23f_SPN23F03360_rmlD_dTDP4dehydrorhamnose_reductase_RmlD_321361322212_forward	0	0	528	72	cluster_18	852	428	98.36	cluster_18.l6.c4.ctg.1	428	9	0	.	n	.	0	G202A	SNP	202	202	G	118	118	A	12	A,G	1,5	.	Sero23f_SPN23F03360_rmlD_dTDP4dehydrorhamnose_reductase_RmlD_321361322212_forward	rmlD
Sero23f_SPN23F03360_rmlD_dTDP4dehydrorhamnose_reductase_RmlD_321361322212_forward	Sero23f_SPN23F03360_rmlD_dTDP4dehydrorhamnose_reductase_RmlD_321361322212_forward	0	0	528	72	cluster_18	852	428	98.36	cluster_18.l6.c4.ctg.1	428	9	0	.	n	.	0	A247G	SNP	247	247	A	163	163	G	2	G	1	.	Sero23f_SPN23F03360_rmlD_dTDP4dehydrorhamnose_reductase_RmlD_321361322212_forward	rmlD
Sero23f_SPN23F03360_rmlD_dTDP4dehydrorhamnose_reductase_RmlD_321361322212_forward	Sero23f_SPN23F03360_rmlD_dTDP4dehydrorhamnose_reductase_RmlD_321361322212_forward	0	0	528	72	cluster_18	852	428	98.36	cluster_18.l6.c4.ctg.1	428	9	0	.	n	.	0	G260A	SNP	260	260	G	176	176	A	2	A	1	.	Sero23f_SPN23F03360_rmlD_dTDP4dehydrorhamnose_reductase_RmlD_321361322212_forward	rmlD
Sero23f_SPN23F03390_aliA_putative_extracellular_oligopeptidebinding_protein_323780325762_forward	Sero23f_SPN23F03390_aliA_putative_extracellular_oligopeptidebinding_protein_323780325762_forward	0	0	512	484	cluster_9	1983	479	96.45	cluster_9.l6.c4.ctg.1	479	35.9	0	.	n	.	0	T1023C	SNP	1023	1023	T	80	80	C	16	C,T	4,4	.	Sero23f_SPN23F03390_aliA_putative_extracellular_oligopeptidebinding_protein_323780325762_forward	aliA
Sero23f_SPN23F03390_aliA_putative_extracellular_oligopeptidebinding_protein_323780325762_forward	Sero23f_SPN23F03390_aliA_putative_extracellular_oligopeptidebinding_protein_323780325762_forward	0	0	512	484	cluster_9	1983	479	96.45	cluster_9.l6.c4.ctg.1	479	35.9	0	.	n	.	0	C1029T	SNP	1029	1029	C	86	86	T	12	T,C	3,3	.	Sero23f_SPN23F03390_aliA_putative_extracellular_oligopeptidebinding_protein_323780325762_forward	aliA
Sero23f_SPN23F03390_aliA_putative_extracellular_oligopeptidebinding_protein_323780325762_forward	Sero23f_SPN23F03390_aliA_putative_extracellular_oligopeptidebinding_protein_323780325762_forward	0	0	512	484	cluster_9	1983	479	96.45	cluster_9.l6.c4.ctg.1	479	35.9	0	.	n	.	0	T1173C	SNP	1173	1173	T	230	230	C	56	C,G	27,1	.	Sero23f_SPN23F03390_aliA_putative_extracellular_oligopeptidebinding_protein_323780325762_forward	aliA
Sero23f_SPN23F03390_aliA_putative_extracellular_oligopeptidebinding_protein_323780325762_forward	Sero23f_SPN23F03390_aliA_putative_extracellular_oligopeptidebinding_protein_323780325762_forward	0	0	512	484	cluster_9	1983	479	96.45	cluster_9.l6.c4.ctg.1	479	35.9	0	.	n	.	0	T1224C	SNP	1224	1224	T	281	281	C	20	C,T	5,5	.	Sero23f_SPN23F03390_aliA_putative_extracellular_oligopeptidebinding_protein_323780325762_forward	aliA
Sero23f_SPN23F03390_aliA_putative_extracellular_oligopeptidebinding_protein_323780325762_forward	Sero23f_SPN23F03390_aliA_putative_extracellular_oligopeptidebinding_protein_323780325762_forward	0	0	512	484	cluster_9	1983	479	96.45	cluster_9.l6.c4.ctg.1	479	35.9	0	.	n	.	0	T1290G	SNP	1290	1290	T	347	347	G	16	G,A	5,3	.	Sero23f_SPN23F03390_aliA_putative_extracellular_oligopeptidebinding_protein_323780325762_forward	aliA
Sero23f_SPN23F03390_aliA_putative_extracellular_oligopeptidebinding_protein_323780325762_forward	Sero23f_SPN23F03390_aliA_putative_extracellular_oligopeptidebinding_protein_323780325762_forward	0	0	512	484	cluster_9	1983	479	96.45	cluster_9.l6.c4.ctg.1	479	35.9	0	.	n	.	0	G1293C	SNP	1293	1293	G	350	350	C	16	C,G	7,1	.	Sero23f_SPN23F03390_aliA_putative_extracellular_oligopeptidebinding_protein_323780325762_forward	aliA
Sero23f_SPN23F03390_aliA_putative_extracellular_oligopeptidebinding_protein_323780325762_forward	Sero23f_SPN23F03390_aliA_putative_extracellular_oligopeptidebinding_protein_323780325762_forward	0	0	512	484	cluster_9	1983	479	96.45	cluster_9.l6.c4.ctg.1	479	35.9	0	.	n	.	0	C1295A	SNP	1295	1295	C	352	352	A	16	A	8	.	Sero23f_SPN23F03390_aliA_putative_extracellular_oligopeptidebinding_protein_323780325762_forward	aliA
Sero23f_SPN23F03390_aliA_putative_extracellular_oligopeptidebinding_protein_323780325762_forward	Sero23f_SPN23F03390_aliA_putative_extracellular_oligopeptidebinding_protein_323780325762_forward	0	0	512	484	cluster_9	1983	479	96.45	cluster_9.l6.c4.ctg.1	479	35.9	0	.	n	.	0	G1311A	SNP	1311	1311	G	368	368	A	10	A	5	.	Sero23f_SPN23F03390_aliA_putative_extracellular_oligopeptidebinding_protein_323780325762_forward	aliA
Sero23f_SPN23F03390_aliA_putative_extracellular_oligopeptidebinding_protein_323780325762_forward	Sero23f_SPN23F03390_aliA_putative_extracellular_oligopeptidebinding_protein_323780325762_forward	0	0	512	484	cluster_9	1983	479	96.45	cluster_9.l6.c4.ctg.1	479	35.9	0	.	n	.	0	A1320T	SNP	1320	1320	A	377	377	T	12	T	6	.	Sero23f_SPN23F03390_aliA_putative_extracellular_oligopeptidebinding_protein_323780325762_forward	aliA
Sero23f_SPN23F03390_aliA_putative_extracellular_oligopeptidebinding_protein_323780325762_forward	Sero23f_SPN23F03390_aliA_putative_extracellular_oligopeptidebinding_protein_323780325762_forward	0	0	512	484	cluster_9	1983	479	96.45	cluster_9.l6.c4.ctg.1	479	35.9	0	.	n	.	0	G1395T	SNP	1395	1395	G	452	452	T	28	T	14	.	Sero23f_SPN23F03390_aliA_putative_extracellular_oligopeptidebinding_protein_323780325762_forward	aliA
Sero23f_SPN23F03390_aliA_putative_extracellular_oligopeptidebinding_protein_323780325762_forward	Sero23f_SPN23F03390_aliA_putative_extracellular_oligopeptidebinding_protein_323780325762_forward	0	0	512	484	cluster_9	1983	479	96.45	cluster_9.l6.c4.ctg.1	479	35.9	0	.	n	.	0	A1404C	SNP	1404	1404	A	461	461	C	20	C	10	.	Sero23f_SPN23F03390_aliA_putative_extracellular_oligopeptidebinding_protein_323780325762_forward	aliA
Sero23f_SPN23F03390_aliA_putative_extracellular_oligopeptidebinding_protein_323780325762_forward	Sero23f_SPN23F03390_aliA_putative_extracellular_oligopeptidebinding_protein_323780325762_forward	0	0	512	484	cluster_9	1983	479	96.45	cluster_9.l6.c4.ctg.1	479	35.9	0	.	n	.	0	C1407T	SNP	1407	1407	C	464	464	T	20	T	10	.	Sero23f_SPN23F03390_aliA_putative_extracellular_oligopeptidebinding_protein_323780325762_forward	aliA
Sero23f_SPN23F03390_aliA_putative_extracellular_oligopeptidebinding_protein_323780325762_forward	Sero23f_SPN23F03390_aliA_putative_extracellular_oligopeptidebinding_protein_323780325762_forward	0	0	512	484	cluster_9	1983	479	96.45	cluster_9.l6.c4.ctg.1	479	35.9	0	.	n	.	0	T1416C	SNP	1416	1416	T	473	473	C	10	C	5	.	Sero23f_SPN23F03390_aliA_putative_extracellular_oligopeptidebinding_protein_323780325762_forward	aliA
Sero23f_SPN23F03390_aliA_putative_extracellular_oligopeptidebinding_protein_323780325762_forward	Sero23f_SPN23F03390_aliA_putative_extracellular_oligopeptidebinding_protein_323780325762_forward	0	0	512	484	cluster_9	1983	129	97.67	cluster_9.l6.c4.ctg.2	129	15.4	0	.	n	.	0	C1716T	SNP	1716	1716	C	8	8	T	16	T,C	4,1	.	Sero23f_SPN23F03390_aliA_putative_extracellular_oligopeptidebinding_protein_323780325762_forward	aliA
Sero23f_SPN23F03390_aliA_putative_extracellular_oligopeptidebinding_protein_323780325762_forward	Sero23f_SPN23F03390_aliA_putative_extracellular_oligopeptidebinding_protein_323780325762_forward	0	0	512	484	cluster_9	1983	129	97.67	cluster_9.l6.c4.ctg.2	129	15.4	0	.	n	.	0	C1773T	SNP	1773	1773	C	65	65	T	20	T	10	.	Sero23f_SPN23F03390_aliA_putative_extracellular_oligopeptidebinding_protein_323780325762_forward	aliA
Sero23f_SPN23F03390_aliA_putative_extracellular_oligopeptidebinding_protein_323780325762_forward	Sero23f_SPN23F03390_aliA_putative_extracellular_oligopeptidebinding_protein_323780325762_forward	0	0	512	484	cluster_9	1983	129	97.67	cluster_9.l6.c4.ctg.2	129	15.4	0	.	n	.	0	A1809G	SNP	1809	1809	A	101	101	G	10	G,A	4,1	.	Sero23f_SPN23F03390_aliA_putative_extracellular_oligopeptidebinding_protein_323780325762_forward	aliA
TIGR4_SP_0344_SP_0344_undefined_product_318978319316_reverse	TIGR4_SP_0344_SP_0344_undefined_product_318978319316_reverse	0	0	531	124	cluster_26	339	296	95.27	cluster_26.l6.c4.ctg.1	328	21.3	0	.	n	.	0	T12G	SNP	12	12	T	44	44	G	16	G	8	.	TIGR4_SP_0344_SP_0344_undefined_product_318978319316_reverse	undefined_product
TIGR4_SP_0344_SP_0344_undefined_product_318978319316_reverse	TIGR4_SP_0344_SP_0344_undefined_product_318978319316_reverse	0	0	531	124	cluster_26	339	296	95.27	cluster_26.l6.c4.ctg.1	328	21.3	0	.	n	.	0	C13T	SNP	13	13	C	45	45	T	12	T,C,A	2,2,2	.	TIGR4_SP_0344_SP_0344_undefined_product_318978319316_reverse	undefined_product
TIGR4_SP_0344_SP_0344_undefined_product_318978319316_reverse	TIGR4_SP_0344_SP_0344_undefined_product_318978319316_reverse	0	0	531	124	cluster_26	339	296	95.27	cluster_26.l6.c4.ctg.1	328	21.3	0	.	n	.	0	A42G	SNP	42	42	A	74	74	G	20	G	10	.	TIGR4_SP_0344_SP_0344_undefined_product_318978319316_reverse	undefined_product
TIGR4_SP_0344_SP_0344_undefined_product_318978319316_reverse	TIGR4_SP_0344_SP_0344_undefined_product_318978319316_reverse	0	0	531	124	cluster_26	339	296	95.27	cluster_26.l6.c4.ctg.1	328	21.3	0	.	n	.	0	A93G	SNP	93	93	A	125	125	G	42	G,C,A	19,1,1	.	TIGR4_SP_0344_SP_0344_undefined_product_318978319316_reverse	undefined_product
TIGR4_SP_0344_SP_0344_undefined_product_318978319316_reverse	TIGR4_SP_0344_SP_0344_undefined_product_318978319316_reverse	0	0	531	124	cluster_26	339	296	95.27	cluster_26.l6.c4.ctg.1	328	21.3	0	.	n	.	0	C114T	SNP	114	114	C	146	146	T	10	T	5	.	TIGR4_SP_0344_SP_0344_undefined_product_318978319316_reverse	undefined_product
TIGR4_SP_0344_SP_0344_undefined_product_318978319316_reverse	TIGR4_SP_0344_SP_0344_undefined_product_318978319316_reverse	0	0	531	124	cluster_26	339	296	95.27	cluster_26.l6.c4.ctg.1	328	21.3	0	.	n	.	0	G123A	SNP	123	123	G	155	155	A	6	A	3	.	TIGR4_SP_0344_SP_0344_undefined_product_318978319316_reverse	undefined_product
TIGR4_SP_0344_SP_0344_undefined_product_318978319316_reverse	TIGR4_SP_0344_SP_0344_undefined_product_318978319316_reverse	0	0	531	124	cluster_26	339	296	95.27	cluster_26.l6.c4.ctg.1	328	21.3	0	.	n	.	0	T162G	SNP	162	162	T	194	194	G	12	G	6	.	TIGR4_SP_0344_SP_0344_undefined_product_318978319316_reverse	undefined_product
TIGR4_SP_0344_SP_0344_undefined_product_318978319316_reverse	TIGR4_SP_0344_SP_0344_undefined_product_318978319316_reverse	0	0	531	124	cluster_26	339	296	95.27	cluster_26.l6.c4.ctg.1	328	21.3	0	.	n	.	0	T166C	SNP	166	166	T	198	198	C	14	C	7	.	TIGR4_SP_0344_SP_0344_undefined_product_318978319316_reverse	undefined_product
TIGR4_SP_0344_SP_0344_undefined_product_318978319316_reverse	TIGR4_SP_0344_SP_0344_undefined_product_318978319316_reverse	0	0	531	124	cluster_26	339	296	95.27	cluster_26.l6.c4.ctg.1	328	21.3	0	.	n	.	0	A171G	SNP	171	171	A	203	203	G	14	G	7	.	TIGR4_SP_0344_SP_0344_undefined_product_318978319316_reverse	undefined_product
TIGR4_SP_0344_SP_0344_undefined_product_318978319316_reverse	TIGR4_SP_0344_SP_0344_undefined_product_318978319316_reverse	0	0	531	124	cluster_26	339	296	95.27	cluster_26.l6.c4.ctg.1	328	21.3	0	.	n	.	0	C174T	SNP	174	174	C	206	206	T	14	T	7	.	TIGR4_SP_0344_SP_0344_undefined_product_318978319316_reverse	undefined_product
TIGR4_SP_0344_SP_0344_undefined_product_318978319316_reverse	TIGR4_SP_0344_SP_0344_undefined_product_318978319316_reverse	0	0	531	124	cluster_26	339	296	95.27	cluster_26.l6.c4.ctg.1	328	21.3	0	.	n	.	0	G177A	SNP	177	177	G	209	209	A	14	A	7	.	TIGR4_SP_0344_SP_0344_undefined_product_318978319316_reverse	undefined_product
TIGR4_SP_0344_SP_0344_undefined_product_318978319316_reverse	TIGR4_SP_0344_SP_0344_undefined_product_318978319316_reverse	0	0	531	124	cluster_26	339	296	95.27	cluster_26.l6.c4.ctg.1	328	21.3	0	.	n	.	0	T180C	SNP	180	180	T	212	212	C	14	C,T	2,5	.	TIGR4_SP_0344_SP_0344_undefined_product_318978319316_reverse	undefined_product
TIGR4_SP_0344_SP_0344_undefined_product_318978319316_reverse	TIGR4_SP_0344_SP_0344_undefined_product_318978319316_reverse	0	0	531	124	cluster_26	339	296	95.27	cluster_26.l6.c4.ctg.1	328	21.3	0	.	n	.	0	T193C	SNP	193	193	T	225	225	C	34	C	17	.	TIGR4_SP_0344_SP_0344_undefined_product_318978319316_reverse	undefined_product
TIGR4_SP_0345_SP_0345_undefined_product_319495319842_reverse	TIGR4_SP_0345_SP_0345_undefined_product_319495319842_reverse	0	0	528	80	cluster_28	348	150	97.33	cluster_28.l15.c4.ctg.1	150	12.7	0	.	n	.	0	G97C	SNP	97	97	G	40	40	C	8	C,A	2,1	.	TIGR4_SP_0345_SP_0345_undefined_product_319495319842_reverse	undefined_product
TIGR4_SP_0345_SP_0345_undefined_product_319495319842_reverse	TIGR4_SP_0345_SP_0345_undefined_product_319495319842_reverse	0	0	528	80	cluster_28	348	150	97.33	cluster_28.l15.c4.ctg.1	150	12.7	0	.	n	.	0	A108C	SNP	108	108	A	51	51	C	8	C,T	3,1	.	TIGR4_SP_0345_SP_0345_undefined_product_319495319842_reverse	undefined_product
TIGR4_SP_0345_SP_0345_undefined_product_319495319842_reverse	TIGR4_SP_0345_SP_0345_undefined_product_319495319842_reverse	0	0	528	80	cluster_28	348	150	97.33	cluster_28.l15.c4.ctg.1	150	12.7	0	.	n	.	0	C168T	SNP	168	168	C	111	111	T	14	T	7	.	TIGR4_SP_0345_SP_0345_undefined_product_319495319842_reverse	undefined_product
TIGR4_SP_0345_SP_0345_undefined_product_319495319842_reverse	TIGR4_SP_0345_SP_0345_undefined_product_319495319842_reverse	0	0	528	80	cluster_28	348	150	97.33	cluster_28.l15.c4.ctg.1	150	12.7	0	.	n	.	0	A195G	SNP	195	195	A	138	138	G	18	G,A	7,2	.	TIGR4_SP_0345_SP_0345_undefined_product_319495319842_reverse	undefined_product
TIGR4_SP_0349_AAK74522.1_capsular_polysaccharide_biosynthesis_protein_Cps4D_322966323649_forward	TIGR4_SP_0349_AAK74522.1_capsular_polysaccharide_biosynthesis_protein_Cps4D_322966323649_forward	0	0	528	28	TIGR4_SP_0349_AAK74522	684	158	97.47	TIGR4_SP_0349_AAK74522.l15.c4.ctg.1	158	5.3	0	.	n	.	0	T88C	SNP	88	88	T	12	12	C	4	C	2	.	TIGR4_SP_0349_AAK74522.1_capsular_polysaccharide_biosynthesis_protein_Cps4D_322966323649_forward	cps4D
TIGR4_SP_0349_AAK74522.1_capsular_polysaccharide_biosynthesis_protein_Cps4D_322966323649_forward	TIGR4_SP_0349_AAK74522.1_capsular_polysaccharide_biosynthesis_protein_Cps4D_322966323649_forward	0	0	528	28	TIGR4_SP_0349_AAK74522	684	158	97.47	TIGR4_SP_0349_AAK74522.l15.c4.ctg.1	158	5.3	0	.	n	.	0	A148T	SNP	148	148	A	72	72	T	8	T	4	.	TIGR4_SP_0349_AAK74522.1_capsular_polysaccharide_biosynthesis_protein_Cps4D_322966323649_forward	cps4D
TIGR4_SP_0349_AAK74522.1_capsular_polysaccharide_biosynthesis_protein_Cps4D_322966323649_forward	TIGR4_SP_0349_AAK74522.1_capsular_polysaccharide_biosynthesis_protein_Cps4D_322966323649_forward	0	0	528	28	TIGR4_SP_0349_AAK74522	684	158	97.47	TIGR4_SP_0349_AAK74522.l15.c4.ctg.1	158	5.3	0	.	n	.	0	G177T	SNP	177	177	G	101	101	T	8	T	4	.	TIGR4_SP_0349_AAK74522.1_capsular_polysaccharide_biosynthesis_protein_Cps4D_322966323649_forward	cps4D
TIGR4_SP_0349_AAK74522.1_capsular_polysaccharide_biosynthesis_protein_Cps4D_322966323649_forward	TIGR4_SP_0349_AAK74522.1_capsular_polysaccharide_biosynthesis_protein_Cps4D_322966323649_forward	0	0	528	28	TIGR4_SP_0349_AAK74522	684	158	97.47	TIGR4_SP_0349_AAK74522.l15.c4.ctg.1	158	5.3	0	.	n	.	0	C221T	SNP	221	221	C	145	145	T	4	T	2	.	TIGR4_SP_0349_AAK74522.1_capsular_polysaccharide_biosynthesis_protein_Cps4D_322966323649_forward	cps4D
TIGR4_SP_0361_SP_0361_undefined_product_336639336740_reverse	TIGR4_SP_0361_SP_0361_undefined_product_336639336740_reverse	0	0	531	182	cluster_30	102	81	96.3	cluster_30.l15.c4.ctg.2	87	59.8	0	.	n	.	0	C63A	SNP	63	63	C	42	42	A	70	A,C	6,23	.	TIGR4_SP_0361_SP_0361_undefined_product_336639336740_reverse	undefined_product
TIGR4_SP_0361_SP_0361_undefined_product_336639336740_reverse	TIGR4_SP_0361_SP_0361_undefined_product_336639336740_reverse	0	0	531	182	cluster_30	102	81	96.3	cluster_30.l15.c4.ctg.2	87	59.8	0	.	n	.	0	A95G	SNP	95	95	A	74	74	G	28	G,A	13,1	.	TIGR4_SP_0361_SP_0361_undefined_product_336639336740_reverse	undefined_product
TIGR4_SP_0361_SP_0361_undefined_product_336639336740_reverse	TIGR4_SP_0361_SP_0361_undefined_product_336639336740_reverse	0	0	531	182	cluster_30	102	81	96.3	cluster_30.l15.c4.ctg.2	87	59.8	0	.	n	.	0	G97T	SNP	97	97	G	76	76	T	28	T	14	.	TIGR4_SP_0361_SP_0361_undefined_product_336639336740_reverse	undefined_product
k79_1190_flag_1_multi_14.0000_len_1386	k79_1190_flag_1_multi_14.0000_len_1386	0	0	531	830	k79_1190_flag_1_multi_14	1386	1374	99.64	k79_1190_flag_1_multi_14.l6.c4.ctg.1	1406	35.3	0	.	n	.	0	G7A	SNP	7	7	G	39	39	A	20	A,G	4,6	.	k79_1190_flag=1_multi=14.0000_len=1386	positive_control
k79_1190_flag_1_multi_14.0000_len_1386	k79_1190_flag_1_multi_14.0000_len_1386	0	0	531	830	k79_1190_flag_1_multi_14	1386	1374	99.64	k79_1190_flag_1_multi_14.l6.c4.ctg.1	1406	35.3	0	.	n	.	0	G10A	SNP	10	10	G	42	42	A	20	A,G	6,4	.	k79_1190_flag=1_multi=14.0000_len=1386	positive_control
k79_1190_flag_1_multi_14.0000_len_1386	k79_1190_flag_1_multi_14.0000_len_1386	0	0	531	830	k79_1190_flag_1_multi_14	1386	1374	99.64	k79_1190_flag_1_multi_14.l6.c4.ctg.1	1406	35.3	0	.	n	.	0	T166A	SNP	166	166	T	198	198	A	64	A,T	4,28	.	k79_1190_flag=1_multi=14.0000_len=1386	positive_control
k79_1190_flag_1_multi_14.0000_len_1386	k79_1190_flag_1_multi_14.0000_len_1386	0	0	531	830	k79_1190_flag_1_multi_14	1386	1374	99.64	k79_1190_flag_1_multi_14.l6.c4.ctg.1	1406	35.3	0	.	n	.	0	A562G	SNP	562	562	A	594	594	G	36	G,A	10,8	.	k79_1190_flag=1_multi=14.0000_len=1386	positive_control
k79_1190_flag_1_multi_14.0000_len_1386	k79_1190_flag_1_multi_14.0000_len_1386	0	0	531	830	k79_1190_flag_1_multi_14	1386	1374	99.64	k79_1190_flag_1_multi_14.l6.c4.ctg.1	1406	35.3	0	.	n	.	0	A589G	SNP	589	589	A	621	621	G	22	G,A	6,5	.	k79_1190_flag=1_multi=14.0000_len=1386	positive_control
k79_3_flag_1_multi_7.0000_len_509	k79_3_flag_1_multi_7.0000_len_509	0	0	19	140	k79_3_flag_1_multi_7	509	486	100	k79_3_flag_1_multi_7.l15.c4.ctg.1	503	17	.	.	.	.	.	.	.	.	.	.	.	.	.	.	.	.	.	k79_3_flag=1_multi=7.0000_len=509	positive_control
k79_4_flag_1_multi_21.0000_len_688	k79_4_flag_1_multi_21.0000_len_688	0	0	531	588	k79_4_flag_1_multi_21	688	668	98.95	k79_4_flag_1_multi_21.l15.c4.ctg.1	668	51.3	0	.	n	.	0	C312T	SNP	312	312	C	298	298	T	24	T,C	3,9	.	k79_4_flag=1_multi=21.0000_len=688	positive_control
k79_4_flag_1_multi_21.0000_len_688	k79_4_flag_1_multi_21.0000_len_688	0	0	531	588	k79_4_flag_1_multi_21	688	668	98.95	k79_4_flag_1_multi_21.l15.c4.ctg.1	668	51.3	0	.	n	.	0	C315A	SNP	315	315	C	301	301	A	24	A,C	4,8	.	k79_4_flag=1_multi=21.0000_len=688	positive_control
k79_4_flag_1_multi_21.0000_len_688	k79_4_flag_1_multi_21.0000_len_688	0	0	531	588	k79_4_flag_1_multi_21	688	668	98.95	k79_4_flag_1_multi_21.l15.c4.ctg.1	668	51.3	0	.	n	.	0	A339C	SNP	339	339	A	325	325	C	20	C,A	5,5	.	k79_4_flag=1_multi=21.0000_len=688	positive_control
k79_4_flag_1_multi_21.0000_len_688	k79_4_flag_1_multi_21.0000_len_688	0	0	531	588	k79_4_flag_1_multi_21	688	668	98.95	k79_4_flag_1_multi_21.l15.c4.ctg.1	668	51.3	0	.	n	.	0	A366G	SNP	366	366	A	352	352	G	14	G,A	3,4	.	k79_4_flag=1_multi=21.0000_len=688	positive_control
k79_4_flag_1_multi_21.0000_len_688	k79_4_flag_1_multi_21.0000_len_688	0	0	531	588	k79_4_flag_1_multi_21	688	668	98.95	k79_4_flag_1_multi_21.l15.c4.ctg.1	668	51.3	0	.	n	.	0	G375A	SNP	375	375	G	361	361	A	18	A,G	7,2	.	k79_4_flag=1_multi=21.0000_len=688	positive_control
k79_4_flag_1_multi_21.0000_len_688	k79_4_flag_1_multi_21.0000_len_688	0	0	531	588	k79_4_flag_1_multi_21	688	668	98.95	k79_4_flag_1_multi_21.l15.c4.ctg.1	668	51.3	0	.	n	.	0	A378T	SNP	378	378	A	364	364	T	18	T,A,G	5,2,2	.	k79_4_flag=1_multi=21.0000_len=688	positive_control
k79_4_flag_1_multi_21.0000_len_688	k79_4_flag_1_multi_21.0000_len_688	0	0	531	588	k79_4_flag_1_multi_21	688	668	98.95	k79_4_flag_1_multi_21.l15.c4.ctg.1	668	51.3	0	.	n	.	0	A588G	SNP	588	588	A	574	574	G	22	G,A	4,7	.	k79_4_flag=1_multi=21.0000_len=688	positive_control
k79_813_flag_1_multi_10.0000_len_1583	k79_813_flag_1_multi_10.0000_len_1583	0	0	517	580	k79_813_flag_1_multi_10	1583	995	99.6	k79_813_flag_1_multi_10.l15.c4.ctg.1	995	23.7	0	.	n	.	0	C586T	SNP	586	586	C	7	7	T	4	T	2	.	k79_813_flag=1_multi=10.0000_len=1583	positive_control
k79_813_flag_1_multi_10.0000_len_1583	k79_813_flag_1_multi_10.0000_len_1583	0	0	517	580	k79_813_flag_1_multi_10	1583	995	99.6	k79_813_flag_1_multi_10.l15.c4.ctg.1	995	23.7	0	.	n	.	0	T635C	SNP	635	635	T	56	56	C	8	C	4	.	k79_813_flag=1_multi=10.0000_len=1583	positive_control
k79_813_flag_1_multi_10.0000_len_1583	k79_813_flag_1_multi_10.0000_len_1583	0	0	517	580	k79_813_flag_1_multi_10	1583	995	99.6	k79_813_flag_1_multi_10.l15.c4.ctg.1	995	23.7	0	.	n	.	0	G752A	SNP	752	752	G	173	173	A	20	A,G	6,4	.	k79_813_flag=1_multi=10.0000_len=1583	positive_control
k79_813_flag_1_multi_10.0000_len_1583	k79_813_flag_1_multi_10.0000_len_1583	0	0	517	580	k79_813_flag_1_multi_10	1583	995	99.6	k79_813_flag_1_multi_10.l15.c4.ctg.1	995	23.7	0	.	n	.	0	T1256C	SNP	1256	1256	T	677	677	C	44	C,T	10,12	.	k79_813_flag=1_multi=10.0000_len=1583	positive_control
k79_813_flag_1_multi_10.0000_len_1583	k79_813_flag_1_multi_10.0000_len_1583	0	0	517	580	k79_813_flag_1_multi_10	1583	632	99.68	k79_813_flag_1_multi_10.l15.c4.ctg.2	632	21.5	0	.	n	.	0	T578A	SNP	578	578	T	540	540	A	32	A,T	3,13	.	k79_813_flag=1_multi=10.0000_len=1583	positive_control
k79_813_flag_1_multi_10.0000_len_1583	k79_813_flag_1_multi_10.0000_len_1583	0	0	517	580	k79_813_flag_1_multi_10	1583	632	99.68	k79_813_flag_1_multi_10.l15.c4.ctg.2	632	21.5	0	.	n	.	0	C586T	SNP	586	586	C	548	548	T	22	T,C	4,7	.	k79_813_flag=1_multi=10.0000_len=1583	positive_control

## Sheet: SuppTable5.Exclusive_Pneumo
Locus no.	Annotations and Comments	Prevalence by species (\%):				Mapping Coverage ancient pneumococcal database genome	Mapping Coverage ancient streptococcal database genome
		Streptococcus pneumoniae (N=13)	Streptococcus pseudopneumoniae (N=3)	Streptococcus mitis (N=20)	Streptococcus oralis (N=17)	Genome Coverage	Genome Coverage
SP0175	Riboflavin biosynthesis (RibD, RibE, RibA, RibC/H); essential for intracellular survival of Brucella abortis (96)	100	100	5	6	1	1
SP0449	Hypothetical protein	100	100	15	0	1	1
SP0772	Hypothetical protein	100	0	0	0	1	1
SP1108	Hypothetical protein (fragment of SK142 0963)	92	0	0	0	1	1
SP1223	Toxin antitoxin module	100	100	20	0	1	1
SP1427	Peptidase, U32 family (fragment of SK142 1155)	100	0	0	0	1	0.973829
SP1550	Glutathione S transferase family protein; upregulated in CSF (14)	100	0	20	0	1	1
SP1704	ABC transporter, unknown function	100	100	15	0	1	1
SP1795	Beta fructosidase; pneumonia	100	100	5	0	1	1
SP1856	Transcriptional regulator, MerR family, galactose operon	100	100	15	24	1	1
SP1859	Nicotinamide mononucleotide transporter PnuC	100	100	20	71	1	1
SP1992	Cell wall surface anchor family protein (“Xisco”)	100	0	0	0	1	1
SP1898	Alpha galactosidase (Aga), msm operon regulatory protein (MsmR)	100	0	10	76	0.999075	0.999075
SP1895	Raffinose ABC transporter (RafG, RafF, RafE); upregulated in contact with lung epithelia (13)	100	0	0	0	0.99761	0.994026
SP2158	Fucose utilization operon including PTS (FucI, FucU, FucA); sepsis (64); upregulated in lungs versus nasopharynx (60); SP2162 (ptnC); SP2164 (PM0834) (mannose family PTS (SP1858 66 constitute RD13)	85	0	10	0	0.996039	0.996039
SP1946	Putative transcriptional regulator PlcR	92	0	10	0	0.991898	0.991898
SP0529	Bacteriocin secretion accessory protein BlpC, ABC transporter	85	100	20	12	0.991189	0.991189
SP1894	Sucrose phosphorylase (GtfA)	100	0	10	76	0.989605	0.995842
SP0899	Conserved hypothetical protein	92	100	10	47	0.985109	0.985109
SP1918	ABC transporter, ATP binding protein (fragment of SK142 1598)	100	0	0	0	0.974806	0.991279
SP1989	Transcriptional regulator PlcR	92	0	10	0	0.971111	0.971111
SP0245	Putative pyruvate formate lyase activating enzyme, transcriptional regulator DeoR family, transcriptional regulator, PTS, putative formate acetyltransferase, transaldolase family protein, glycerol dehydrogenase (GldA)	100	0	20	0	0.963964	0.963964
SP0124	Class IIb bacteriocins, CibA and CibB	100	100	10	0	0.954248	0.954248
SP0181	Conserved hypothetical protein	100	0	0	35	0.936578	0.936578
SP0577	Beta glucoside PTS transporter (BglP), 6 phospho beta glucosidase (BglA 2)	92	100	0	0	0.928766	0.928766
SP1658	Membrane protein	92	0	15	0	0.911877	0.911877
SP0041	Bacteriocin BlpO (BlpU); downregulated in CSF (14)	100	100	0	0	0.909091	0.203463
SP1883	Putative dextran glucosidase DexS/alpha phosphotrehalase/alpha amylase, trehalose PTS system, IIABC components, trehalose operon transcriptional repressor (TreR)	100	100	10	35	0.902829	0.947724
SP1656	Hypothetical protein	92	0	0	0	0.89418	0.89418
SP0102	Glycosyl transferase	92	0	15	0	0.855399	0.855399
SP1917	Hypothetical protein	100	0	0	12	0.84573	0.939394
SP0576	Transcription antiterminator LicT	92	100	5	0	0.839286	0.839286
SP1251	Putative endonuclease/restriction enzyme B	92	0	10	24	0.830745	0.830745
SP1809	Transcriptional regulator, hypothetical protein; tryptophan biosynthesis	85	100	5	0	0.815972	0.815972
SP1250	McrBC 5 methylcytosine restriction system component	100	33	15	12	0.806621	0.843491
SP0703	Peptide ABC transporter; downregulated in blood (14)	100	0	15	6	0.797721	0.797721
SP2148	Arginine deiminase pathway enzymes ArcA, ArgF, ArcC; orthologs in S. oralis subsp. dentisani	100	0	0	29	0.727642	0.727642
SP2192	Two component histidine transcriptional regulator (TCS06); regulates CbpA (SP2190) expression (27); present in strains of S. oralis subsp. tigurinus in the context of isoprenylcysteine carboxyl methyltransferase (ICMT) family protein and IgA binding beta antigen genes	100	0	0	29	0.695195	0.695195
SP1500	Glutamine ABC transporter (GatB), amino acid binding protein; adhesin upregulated in contact with lung epithelia (13); remaining part of transporter (SP1501 2) is present in all strains	100	100	10	24	0.684588	0.738351
SP1047	Hypothetical protein (part of RD6); in S. mitis B6 and SK637, the two constitute a single ORF	92	0	10	0	0.68239	0.68239
SP0082	Pneumococcal adhesion and virulence protein B, Pav;significantly upregulated in the heart (86)	92	100	5	0	0.646853	0.527972
SP0109	Putative bacteriocin	100	0	15	12	0.611111	0.611111
SP2191	Choline binding protein A (PspC/CbpA)/isoprenylcysteine carboxyl methyltransferase; upregulated by epithelial contact (14); binds polymeric immunoglobulin receptor; binding of factor H minimizes the activity of the alternative pathway of complement and therefore enhances the capacity of the isolate to evade opsonophagocytosis	100	0	0	0	0.602273	0.602273
SP0858	Two membrane proteins, pyrrolidone carboxylate peptidase (Pcp 1)	100	100	0	0	0.595652	0.595652
SP0528	Peptide pheromone BlpC	100	100	20	12	0.542636	0.542636
SP2152	Conserved hypothetical protein, peptidase, M2i0/M25/M40 family	100	0	0	0	0.509921	0.509921
SP1937	Autolysin (LytA) significantly upregulated in the heart (86); downregulated in CSF (14)	100	100	20	0	0.483803	0.503657
SP1264	Conserved domain protein	85	100	0	0	0.480843	0.51341
SP0684	Bacteriocin, lactococcin 972 family protein	92	100	10	12	0.4375	0.4375
SP1210	Putative bacteriocin immunity protein	85	100	0	0	0.434524	0.434524
SP0379	MFS (major facilitator superfamily) permease (L); import or export of target substrates	85	100	5	0	0.402271	0.402271
SP0582	Endonuclease; significantly downregulated in CSF (14)	92	100	0	0	0.389221	0.389221
SP0455	Hypothetical protein	92	0	0	0	0.333333	0.333333
SP0317	Hyaluronate lyase (Hyl) (P, H), hypothetical protein, 4 hydroxy 2 oxoglutarate aldolase, carbohydrate kinase (PfkB family), conserved domain protein, oxidoreductase (H), hyaluronate PTS transporter (L), glucuronyl hydrolase (L), preprotein translocase (YajC subunit), oligohyaluronate lyase/heparinase II/III like protein, hypothetical protein, sugar binding transcriptional regulator (RegR) (repres…	100	0	0	18	0.328571	0.328571
SP1237	Acetyltransferase, GNAT family	100	100	10	18	0.299645	0.299645
SP0314	Hyaluronate lyase (Hyl) (P, H), hypothetical protein, 4 hydroxy 2 oxoglutarate aldolase, carbohydrate kinase (PfkB family), conserved domain protein, oxidoreductase (H), hyaluronate PTS transporter (L), glucuronyl hydrolase (L), preprotein translocase (YajC subunit), oligohyaluronate lyase/heparinase II/III like protein, hypothetical protein, sugar binding transcriptional regulator (RegR) (repres…	100	0	0	18	0.267729	0.285223
SP1923	Pneumolysin (Ply), significantly upregulated in the heart (86); downregulated in CSF and by epithelial contact (14); hypothetical proteins	100	100	15	0	0.259887	0.259887
SP0994	Hypothetical protein	100	100	0	0	0.19209	0.231073
SP1679	Hypothetical protein	100	100	10	0	0.168116	0.168116
SP0117	Pneumococcal surface protein A (PspA); interferes with complement activation and binds lactoferrin; significantly upregulated in blood, CSF, the heart, and epithelial contact (14, 86)	100	0	0	0	0.160626	0.104698
SP0471	Conserved hypothetical proteins	100	0	5	0	0.157895	0.157895
SP0473	Putative regulator, PTS, lactose specific, GH20 hexosaminidase superfamily domain protein, 6 phospho β galactosidase	85	0	5	0	0.154412	0.154412
SP0394	Mannitol PTS, transcriptional regulator	85	100	0	0	0.151977	0.151977
SP2190	Choline binding protein A (PspC/CbpA)/isoprenylcysteine carboxyl methyltransferase; upregulated by epithelial contact (14); binds polymeric immunoglobulin receptor; binding of factor H minimizes the activity of the alternative pathway of complement and therefore enhances the capacity of the isolate to evade opsonophagocytosis	100	0	0	0	0.145533	0.122478
SP0390	Choline binding protein G (CbpG); upregulated in blood (14)	100	33	0	6	0.12704	0.0407925
SP1493	Hypothetical proteins; SP1494 is fragment (84 aa) of 1,256 to 2,522 aa collagen binding protein (LPXTG cell wall anchor domain protein) of S. mitis	100	0	15	0	0.114106	0.114106
SP0886	Type I restriction modification system	100	100	0	54	0.108434	0.507363
SP1684	PTS, IIBC components	92	100	5	0	0.0487484	0.0487484
SP1824	Phosphate ABC transporter, hypothetical protein, UDP glucose 4 epimerase (GalE 2), galactose 1 phosphate uridylyltransferase (GalT 1), PhoU family transcriptional regulator, two hypothetical proteins, cell wall anchored protein, cell wall surface anchor family protein (SP1828 30 constitute RD11)	100	100	20	0	0.0307329	0.0307329
SP2136	Choline binding protein PcpA; significantly upregulated in the heart (86)	100	33	5	6	0.0305466	0
SP0088	Hypothetical protein; upregulated in CSF (14)	85	0	0	0	0	0
SP0116	Hypothetical protein	100	67	0	0	0	0
SP0133	Glycosyl transferase, glycosyl transferase, family 2, ABC transporter, ATP binding protein, GlcNAc PI de N acetylase, 3× hypothetical proteins	100	0	0	0	0	0
SP0389	Hypothetical protein/cell wall binding repeat protein	92	0	5	0	0	0
SP0448	Hypothetical protein	100	0	0	0	0	0
SP0504	Type I restriction modification system, M/R subunits (HsdM, HsdR); regulates capsular polysaccharide expression (32); SP504 is missing in SPPN	100	100	0	0	0	0
SP0595	Hypothetical protein	92	0	0	0	0	0
SP0633	Hypothetical protein	85	67	0	0	0	0
SP0950	Acetyltransferase, GNAT family	85	0	0	0	0	0
SP0997	Hypothetical protein (SP0997 8 constitute one ORF)	100	100	0	0	0	0
SP1032	Iron compound ABC transporter (Pit)	100	0	0	0	0	0
SP1038	Phage associated proteins, including site specific resolvase	100	0	0	6	0	0
SP1430	Type II DNA restriction modification system	92	100	0	0	0	0
SP1433	Transcriptional regulator, AraC family, drug ABC transporter	85	0	0	0	0	0
SP1694	Acetyl xylan esterase	100	100	0	0	0	0
SP1821	Sugar binding transcriptional regulator, LacI family	100	100	20	12	0	0
SP1822	Hypothetical protein	85	67	10	0	0	0
SP1823	MgtC/SapB family protein/magnesium transporter	100	100	15	12	0	0
SP1930	Hypothetical proteins	100	0	5	0	0	0
SP1934	Hypothetical protein, Zn dependent peptidase ImmA, M78 family (posttranslational modification, protein turnover), type II restriction modification system regulatory protein	100	67	5	0	0	0
SP1958	Hypothetical protein	100	0	5	0	0	0
SP2016	Nicotinate nucleotide pyrophosphorylase (NadC); downregulated in CSF (14); dicarboxylate carrier protein; downregulated in CSF (14), ABC transporter, ATP binding protein (truncation), transcriptional regulator, GntR family, 6 phospho beta glucosidase; upregulated in CSF and by epithelial contact (14), PTS; upregulated in contact with lung epithelium (13), putative lactose/cellobiose transporter (…	100	0	0	0	0	0
SP2081	Conserved hypothetical protein, two component histidine transcriptional regulator PnpR/S (TCS04); activates the expression of the genes encoding the PstI transporter and PhoU1 regulator (SP2084 8); genetic fitness, immune evasion, controls the expression of pneumococcal surface antigen (PsaA, SP0117) (27)	100	100	0	0	0	0
SP2084	Phosphate ABC transporter (Pst1: PstS, C, A, and B proteins), phosphate system regulatory protein PhoU	100	100	0	0	0	0

## Sheet: SuppTable6.ZMP_Coverage
coverage (fraction of zmp bases with non-zero coverage against the reference)	gene	accession	source	class	minpos	maxpos	Number of zmp features mapping to reference	Number of zmp bases mapping to reference	Length of feature interrogated in reference	Notes
0.373542	zmpC	AE005672.3	Genbank	gene	73761	79331	251	2081	5571	ID=gene-SP_0071;Name=zmpC;gbkey=Gene;gene=zmpC;gene_biotype=protein_coding;locus_tag=SP_0071
0.373542	zmpC	AE005672.3	Genbank	CDS	73761	79331	251	2081	5571	ID=cds-AAK74260.1;Parent=gene-SP_0071;Dbxref=NCBI_GP:AAK74260.1;Name=AAK74260.1;Note=identified by similarity to GP:1870145%3B match to protein family HMM PF04650%3B match to protein family HMM PF05342%3B match to protein family HMM PF07501%3B match to protein family HMM PF07580%3B match to protein family HMM PF07581%3B match to protein family HMM TIGR01168;gbkey=CDS;gene=zmpC;locus_tag=SP_0071;p…
0.0894439	zmpB	AE005672.3	Genbank	gene	634856	640501	41	505	5646	ID=gene-SP_0664;Name=zmpB;gbkey=Gene;gene=zmpB;gene_biotype=protein_coding;locus_tag=SP_0664
0.0894439	zmpB	AE005672.3	Genbank	CDS	634856	640501	41	505	5646	ID=cds-AAK74809.1;Parent=gene-SP_0664;Dbxref=NCBI_GP:AAK74809.1;Name=AAK74809.1;Note=identified by similarity to GP:6911257%3B match to protein family HMM PF00746%3B match to protein family HMM PF05342%3B match to protein family HMM PF07554%3B match to protein family HMM PF07580%3B match to protein family HMM PF07581%3B match to protein family HMM TIGR01167;gbkey=CDS;gene=zmpB;locus_tag=SP_0664;p…
0.766584	zmpA	AE005672.3	Genbank	gene	1083881	1089895	516	4611	6015	ID=gene-SP_1154;Name=zmpA;gbkey=Gene;gene=zmpA;gene_biotype=protein_coding;locus_tag=SP_1154
0.766584	zmpA	AE005672.3	Genbank	CDS	1083881	1089895	516	4611	6015	ID=cds-AAK75263.1;Parent=gene-SP_1154;Dbxref=NCBI_GP:AAK75263.1;Name=AAK75263.1;Note=identified by similarity to EGAD:41352%3B match to protein family HMM PF00746%3B match to protein family HMM PF04650%3B match to protein family HMM PF05342%3B match to protein family HMM PF07501%3B match to protein family HMM PF07580%3B match to protein family HMM PF07581%3B match to protein family HMM TIGR01167%…
0.0358025	zmpB	FM211187	EMBL	CDS	591175	596844	14	203	5670	ID="FM211187.1932";transl_table=11;gene="zmpB";locus_tag="SPN23F05990";product="putative zinc metalloproteinase ZmpB";db_xref="GOA:B8ZMP6";db_xref="InterPro:IPR008006";db_xref="InterPro:IPR011490";db_xref="InterPro:IPR011505";db_xref="UniProtKB/TrEMBL:B8ZMP6";protein_id="CAR68449.1";translation="MFKKDRFSIRKIKGVVGSVFLGSLLMAPSVVDAATYHYVNKEIISQEAKDLIQTGKPDRNEVVYGLVYQKDQLPQTGTEASVLTAFGYLSGDILKTLGLDTV…
0.121212	zmpB	FM211187	EMBL	signal_peptide	591175	591273	1	12	99	ID="FM211187.1933";gene="zmpB";locus_tag="SPN23F05990";note="Signal peptide predicted for SPN23F05990 by SignalP 2.0 HMM (Signal peptide probability 1.000) with cleavage site probability 0.999 between residues 33 and 34"
0	zmpB	FM211187	EMBL	sequence_feature	591991	592146	0	0	156	ID="FM211187.1935";gene="zmpB";locus_tag="SPN23F05990";inference="protein motif:Pfam:PF07554"
0	zmpB	FM211187	EMBL	sequence_feature	592186	592341	0	0	156	ID="FM211187.1936";gene="zmpB";locus_tag="SPN23F05990";inference="protein motif:Pfam:PF07554"
0	zmpB	FM211187	EMBL	sequence_feature	592381	592536	0	0	156	ID="FM211187.1937";gene="zmpB";locus_tag="SPN23F05990";inference="protein motif:Pfam:PF07554"
0	zmpB	FM211187	EMBL	sequence_feature	592576	592728	0	0	153	ID="FM211187.1938";gene="zmpB";locus_tag="SPN23F05990";inference="protein motif:Pfam:PF07554"
0	zmpB	FM211187	EMBL	sequence_feature	592957	593736	0	0	780	ID="FM211187.1939";gene="zmpB";locus_tag="SPN23F05990";inference="protein motif:Pfam:PF05342"
0.021978	zmpB	FM211187	EMBL	sequence_feature	594655	596838	8	48	2184	ID="FM211187.1940";gene="zmpB";locus_tag="SPN23F05990";inference="protein motif:Pfam:PF07580"
0.7875	zmpA	FM211187	EMBL	CDS	1023758	1030237	544	5103	6480	ID="FM211187.3300";transl_table=11;gene="zmpA";locus_tag="SPN23F10580";product="IgA-protease";EC_number="3.4.24.-";db_xref="GOA:B8ZQ34";db_xref="InterPro:IPR001254";db_xref="InterPro:IPR001899";db_xref="InterPro:IPR005877";db_xref="InterPro:IPR008006";db_xref="InterPro:IPR008256";db_xref="InterPro:IPR009003";db_xref="InterPro:IPR011098";db_xref="InterPro:IPR011505";db_xref="InterPro:IPR019931";db…
1	zmpA	FM211187	EMBL	signal_peptide	1023758	1023883	28	126	126	ID="FM211187.3301";gene="zmpA";locus_tag="SPN23F10580";note="Signal peptide predicted for SPN23F10580 by SignalP 2.0 HMM (Signal peptide probability 1.000) with cleavage site probability 0.911 between residues 42 and 43"
1	zmpA	FM211187	EMBL	sequence_feature	1023773	1023853	25	81	81	ID="FM211187.3302";gene="zmpA";locus_tag="SPN23F10580";inference="protein motif:Pfam:PF04650"
1	zmpA	FM211187	EMBL	sequence_feature	1023806	1023865	26	60	60	ID="FM211187.3303";featflags="0x500";gene="zmpA";locus_tag="SPN23F10580";note="3 probable transmembrane helices predicted for SPN23F10580 by TMHMM2.0 at aa 17-36, 106-125 and 132-154"
1	zmpA	FM211187	EMBL	sequence_feature	1024019	1024138	20	120	120	ID="FM211187.3304";gene="zmpA";locus_tag="SPN23F10580";inference="protein motif:Pfam:PF00746"
1	zmpA	FM211187	EMBL	sequence_feature	1024700	1024936	24	237	237	ID="FM211187.3307";gene="zmpA";locus_tag="SPN23F10580";inference="protein motif:Pfam:PF07501"
0.841924	zmpA	FM211187	EMBL	sequence_feature	1025705	1026286	57	490	582	ID="FM211187.3308";gene="zmpA";locus_tag="SPN23F10580";inference="protein motif:Pfam:PF00089"
0.932785	zmpA	FM211187	EMBL	sequence_feature	1026299	1027027	60	680	729	ID="FM211187.3309";gene="zmpA";locus_tag="SPN23F10580";inference="protein motif:Pfam:PF05342"
0.567901	zmpA	FM211187	EMBL	sequence_feature	1027037	1027117	5	46	81	ID="FM211187.3310";gene="zmpA";locus_tag="SPN23F10580";inference="protein motif:Pfam:PF07581"
0.91954	zmpA	FM211187	EMBL	sequence_feature	1027136	1027222	4	80	87	ID="FM211187.3311";gene="zmpA";locus_tag="SPN23F10580";inference="protein motif:Pfam:PF07581"
0.892857	zmpA	FM211187	EMBL	sequence_feature	1027238	1027321	10	75	84	ID="FM211187.3312";gene="zmpA";locus_tag="SPN23F10580";inference="protein motif:Pfam:PF07581"
0.674172	zmpA	FM211187	EMBL	sequence_feature	1027958	1030222	179	1527	2265	ID="FM211187.3313";gene="zmpA";locus_tag="SPN23F10580";inference="protein motif:Pfam:PF07580"
0.733026	zmpD	FM211187	EMBL	CDS	1030281	1035494	367	3822	5214	ID="FM211187.3315";transl_table=11;gene="zmpD";locus_tag="SPN23F10590";product="Zinc metalloprotease ZmpD";db_xref="GOA:B8ZQ35";db_xref="InterPro:IPR008006";db_xref="InterPro:IPR011098";db_xref="InterPro:IPR011505";db_xref="InterPro:IPR019931";db_xref="InterPro:IPR019948";db_xref="UniProtKB/TrEMBL:B8ZQ35";protein_id="CAR68874.1";translation="MSLLKKDKFSIRKIKGIVGSVFLGSLLFAPSVVGASTYHYLDYSSLTQTERDQLK…
1	zmpD	FM211187	EMBL	signal_peptide	1030281	1030385	19	105	105	ID="FM211187.3316";gene="zmpD";locus_tag="SPN23F10590";note="Signal peptide predicted for SPN23F10590 by SignalP 2.0 HMM (Signal peptide probability 1.000) with cleavage site probability 0.988 between residues 35 and 36"
1	zmpD	FM211187	EMBL	sequence_feature	1030326	1030394	21	69	69	ID="FM211187.3317";featflags="0x500";gene="zmpD";locus_tag="SPN23F10590";note="3 probable transmembrane helices predicted for SPN23F10590 by TMHMM2.0 at aa 16-38, 78-100 and 109-131"
0.273504	zmpD	FM211187	EMBL	sequence_feature	1030479	1030595	2	32	117	ID="FM211187.3318";gene="zmpD";locus_tag="SPN23F10590";inference="protein motif:Pfam:PF00746"
0.439024	zmpD	FM211187	EMBL	sequence_feature	1031115	1031360	11	108	246	ID="FM211187.3320";gene="zmpD";locus_tag="SPN23F10590";inference="protein motif:Pfam:PF07501"
0.844445	zmpD	FM211187	EMBL	sequence_feature	1031550	1032314	61	646	765	ID="FM211187.3321";gene="zmpD";locus_tag="SPN23F10590";inference="protein motif:Pfam:PF05342"
0.717537	zmpD	FM211187	EMBL	sequence_feature	1033239	1035479	127	1608	2241	ID="FM211187.3322";gene="zmpD";locus_tag="SPN23F10590";inference="protein motif:Pfam:PF07580"

## Sheet: SuppTable7.BLASTCARD
ORF_ID	Contig	Start	Stop	Orientation	Cut_Off	Pass_Bitscore	Best_Hit_Bitscore	Best_Hit_ARO	Best_Identities	ARO	Model_type	SNPs_in_Best_Hit_ARO	Other_SNPs	Drug Class	Resistance Mechanism	AMR Gene Family	Predicted_DNA	Predicted_Protein	CARD_Protein_Sequence	Percentage Length of Reference Sequence	ID	Model_ID	Nudged	Note
k79_43_1 # 1 # 270 # -1 # ID=43_1;partial=11;start_type=Edge;rbs_motif=None;rbs_spacer=None;gc_cont=0.448	k79_43_1	1	270	-	Strict	750	174.1	patA	98.89	3000024	protein homolog model	n/a	n/a	fluoroquinolone antibiotic	antibiotic efflux	ATP-binding cassette (ABC) antibiotic efflux pump	AAAACTGTTTCTATCGTTCTCCAACGTGCCATTCTCTTTAGTGGAACGATTGCAGATAACTTGAGACAGGGCAAAGGAGATGCCACTCTATTTGAAATGGAGCGTGCAGCCAATATTGCCCAAGCCAGTGAATTCATTCATCGTATGGAGAAAACCTTTGAAAGTCCAGTTGAGGAACGGGGAACCAATTTCTCAGGTGGGCAAAAGCAAAGGATGTCGATTGCGCGTGGAATTGTCAGCAATCCACGTATTCTGATTTTTGACGATTCG	KTVSIVLQRAILFSGTIADNLRQGKGDATLFEMERAANIAQASEFIHRMEKTFESPVEERGTNFSGGQKQRMSIARGIVSNPRILIFDDS	MLIQKIKTYKWQALASLLMTGLMVASSLLQPRYLQEVLGALLTGKYEAIYSIGAWLIGVAVVGLVAGGLNVVLAAYIAQGVSSDLREDAFRKIQTFSYADIEQFNAGNLVVRMTNDINQIQNVVMMTFQILFRLPLLFIGSFILAVQTLPSLWWVIVLMVVLIFGLTAVMMGMMGPRFAKFQTLLERINAIAKENLRGVRVVKSFVQEKEQFAKFTEVSDELLGQNLYIGYAFSVVEPFMMLVGYGAVFLSIWLVAGMVQSDPSVVGSIASFVNYLSQIIFTIVMVGFLGNSVSRAMISMRRIREILDAEPAMTFKDIPDEELVGSLSFENVTFTYPMDKEPMLKDVSFTIEPGQMVGVVGATGAGKSTLAQLIPRLFDPQDGAIKIGGKDIREVSEGT…	15.96	gnl|BL_ORD_ID|1954|hsp_num:0	2081	TRUE	loose hit with at least 95 percent identity pushed strict
k79_58_1 # 1 # 174 # 1 # ID=58_1;partial=10;start_type=Edge;rbs_motif=None;rbs_spacer=None;gc_cont=0.379	k79_58_1	1	174	+	Strict	750	117.9	patB	100	3000025	protein homolog model	n/a	n/a	fluoroquinolone antibiotic	antibiotic efflux	ATP-binding cassette (ABC) antibiotic efflux pump	GTAGCAGGCAGAACTAGTTTCGTCATTGCTCACCGTTTGAAAACCATTCTCAATGCAGACCAGATTATTGTCCTTAAAGATGGAGAAGTCATTGAACGTGGTAATCACCATGAACTCTTGAAACTAGGTGGATTCTACTCAGAACTCTATCACAATCAATTTGTTTTTGAATAA	VAGRTSFVIAHRLKTILNADQIIVLKDGEVIERGNHHELLKLGGFYSELYHNQFVFE	MKTVQFFWHYFKVYKFSFVVVILMIVLATFAQALFPVFSGQAVTQLANLVQAYQNGNPELVWQSLSGIMVNLGLLVLVLFISSVIYMCLMTRVIAESTNEMRKGLFGKLAQLTVSFFDRRQDGDILSHFTSDLDNILQAFNESLIQVMSNIVLYIGLILVMFSRNVTLALITIASTPLAFLMLIFIVKMARKYTNLQQKEVGKLNAYMDESISGQKAVIVQGIQEDMMAGFLEQNERVRKATFKGRMFSGILFPVMNGMSLINTAIVIFAGSAVLLNDKSIETSTALGLIVMFAQFSQQYYQPIIQVAASWGSLQLAFTGAERIQEMFDAEEEIRPEKAPTFTKLQESVEISHIVFSYLPDKPILKDVSISAPKGQMTAVVGPTGSGKTTIMNLINRFY…	9.69	gnl|BL_ORD_ID|1958|hsp_num:0	2112	TRUE	loose hit with at least 95 percent identity pushed strict
k79_87_1 # 1 # 306 # 1 # ID=87_1;partial=11;start_type=Edge;rbs_motif=None;rbs_spacer=None;gc_cont=0.438	k79_87_1	1	306	+	Strict	750	194.5	patB	99.02	3000025	protein homolog model	n/a	n/a	fluoroquinolone antibiotic	antibiotic efflux	ATP-binding cassette (ABC) antibiotic efflux pump	CACGACTATATCGAAAGCTTGCCTGATAAGTACGATACTCTTATAGATGATGACCAGAGCATCTTCTCAACAGGACAAAAGCAATTGATTTCTATCGCTCGAACCCTGATGACAGATCCAGAAGTTCTCATTCTCGATGAAGCAACTTCAAACGTAGATACGGTGACAGAAAGCAAGATTCAGCATGCCATGGAGGCGGTTGTAGCAGGCAGAACCAGTTTCGTCATTGCCCACCGTTTGAAGACCATCCTCAATGCTGATCAGATTATTGTCCTCAAAGATGGAGAAGTCATTGAACGTGGTAAT	HDYIESLPDKYDTLIDDDQSIFSTGQKQLISIARTLMTDPEVLILDEATSNVDTVTESKIQHAMEAVVAGRTSFVIAHRLKTILNADQIIVLKDGEVIERGN	MKTVQFFWHYFKVYKFSFVVVILMIVLATFAQALFPVFSGQAVTQLANLVQAYQNGNPELVWQSLSGIMVNLGLLVLVLFISSVIYMCLMTRVIAESTNEMRKGLFGKLAQLTVSFFDRRQDGDILSHFTSDLDNILQAFNESLIQVMSNIVLYIGLILVMFSRNVTLALITIASTPLAFLMLIFIVKMARKYTNLQQKEVGKLNAYMDESISGQKAVIVQGIQEDMMAGFLEQNERVRKATFKGRMFSGILFPVMNGMSLINTAIVIFAGSAVLLNDKSIETSTALGLIVMFAQFSQQYYQPIIQVAASWGSLQLAFTGAERIQEMFDAEEEIRPEKAPTFTKLQESVEISHIVFSYLPDKPILKDVSISAPKGQMTAVVGPTGSGKTTIMNLINRFY…	17.35	gnl|BL_ORD_ID|1958|hsp_num:0	2112	TRUE	loose hit with at least 95 percent identity pushed strict
k79_1034_1 # 1 # 171 # 1 # ID=1034_1;partial=10;start_type=Edge;rbs_motif=None;rbs_spacer=None;gc_cont=0.409	k79_1034_1	1	171	+	Strict	750	112.5	pmrA	98.21	3000822	protein homolog model	n/a	n/a	fluoroquinolone antibiotic	antibiotic efflux	major facilitator superfamily (MFS) antibiotic efflux pump	AATCAGGTATTCTTTTATCTGGGAGGTGTCGTTGGGCCTATGGCAGGTTCTGCAGTAGCAGGTCAATTTGGCTACCATGCAGTCTTTTATGCGACAAGCCTTTGTGTTGCCTTTAGTTGTCTCTTTAACCTGCTTCAATTTCGAACATTATTAAAAGTAAAGGAAATCTAG	NQVFFYLGGVVGPMAGSAVAGQFGYHAVFYATSLCVAFSCLFNLLQFRTLLKVKEI	MTEINWKDNLRIAWFGNFLTGASISLVVPFMPIFVENLGVGSQQVAFYAGLAISVSAISAALFSPIWGILADKYGRKPMMIRAGLAMTITMGGLAFVPNIYWLIFLRLLNGVFAGFVPNATALIASQVPKEKSGSALGTLSTGVVAGTLTGPFIGGFIAELFGIRTVFLLVGSFLFLAAILTICFIKEDFQPVAKEKAIPTKELFTSVKYPYLLLNLFLTSFVIQFSAQSIGPILALYVRDLGQTENLLFVSGLIVSSMGFSSMMSAGVMGKLGDKVGNHRLLVVAQFYSVIIYLLCANASSPLQLGLYRFLFGLGTGALIPGVNALLSKMTPKAGISRVFAFNQVFFYLGGVVGPMAGSAVAGQFGYHAVFYATSLCVAFSCLFNLIQFRTLLKVKEI	14.04	gnl|BL_ORD_ID|1975|hsp_num:0	2003	TRUE	loose hit with at least 95 percent identity pushed strict
k79_1200_1 # 1 # 306 # 1 # ID=1200_1;partial=11;start_type=Edge;rbs_motif=None;rbs_spacer=None;gc_cont=0.467	k79_1200_1	1	306	+	Strict	750	193	patA	98.04	3000024	protein homolog model	n/a	n/a	fluoroquinolone antibiotic	antibiotic efflux	ATP-binding cassette (ABC) antibiotic efflux pump	ACCTTTGAAAGTCCAGTTGAGGAACGGGGGACTAATTTCTCTGGTGGGCAAAAGCAACGGATGTCGATTGCTCGTGGGATTGTCAGCAATCCACGTATTCTGATTTTTGACGATTCGACCTCAGCCTTGGATGCCAAGTCAGAGCGCTTGGTCCAAGAAGCCTTGGATAAGGACTTGAAGGGGACGACAACCATTATTATTGCTCAAAAAATTAGCTCGGTTGTCCATGCAGACAAAATCTTGGTTCTAGATCAAGGACGATTGATTGGTCAAGGCACGCATGCAGACTTGGTTGCCAACAATGCT	TFESPVEERGTNFSGGQKQRMSIARGIVSNPRILIFDDSTSALDAKSERLVQEALDKDLKGTTTIIIAQKISSVVHADKILVLDQGRLIGQGTHADLVANNA	MLIQKIKTYKWQALASLLMTGLMVASSLLQPRYLQEVLGALLTGKYEAIYSIGAWLIGVAVVGLVAGGLNVVLAAYIAQGVSSDLREDAFRKIQTFSYADIEQFNAGNLVVRMTNDINQIQNVVMMTFQILFRLPLLFIGSFILAVQTLPSLWWVIVLMVVLIFGLTAVMMGMMGPRFAKFQTLLERINAIAKENLRGVRVVKSFVQEKEQFAKFTEVSDELLGQNLYIGYAFSVVEPFMMLVGYGAVFLSIWLVAGMVQSDPSVVGSIASFVNYLSQIIFTIVMVGFLGNSVSRAMISMRRIREILDAEPAMTFKDIPDEELVGSLSFENVTFTYPMDKEPMLKDVSFTIEPGQMVGVVGATGAGKSTLAQLIPRLFDPQDGAIKIGGKDIREVSEGT…	18.09	gnl|BL_ORD_ID|1954|hsp_num:0	2081	TRUE	loose hit with at least 95 percent identity pushed strict
k79_1363_1 # 1 # 279 # -1 # ID=1363_1;partial=11;start_type=Edge;rbs_motif=None;rbs_spacer=None;gc_cont=0.455	k79_1363_1	1	279	-	Strict	750	181	patA	97.85	3000024	protein homolog model	n/a	n/a	fluoroquinolone antibiotic	antibiotic efflux	ATP-binding cassette (ABC) antibiotic efflux pump	AAGGAACCGATGCTGAAAGATGTGAGCTTTACTATTGAACCTGGTCAAATGGTTGGTGTAGTTGGAGCGACTGGTGCAGGAAAATCAACCTTGGCTCAATTGATTCCACGTCTCTTTGACCCACAGGAAGGGGCTATCAAAATCGGAGGCAAGGATATTCGAGAAGTGAGTGAAGGAACCCTGCGTAAAACTGTTTCTATCGTTCTTCAACGTGCCATTCTCTTCAGTGGAACGATTGCAGACAACTTGAGACAGGGTAAGGGAGATGCTACTCTATTT	KEPMLKDVSFTIEPGQMVGVVGATGAGKSTLAQLIPRLFDPQEGAIKIGGKDIREVSEGTLRKTVSIVLQRAILFSGTIADNLRQGKGDATLF	MLIQKIKTYKWQALASLLMTGLMVASSLLQPRYLQEVLGALLTGKYEAIYSIGAWLIGVAVVGLVAGGLNVVLAAYIAQGVSSDLREDAFRKIQTFSYADIEQFNAGNLVVRMTNDINQIQNVVMMTFQILFRLPLLFIGSFILAVQTLPSLWWVIVLMVVLIFGLTAVMMGMMGPRFAKFQTLLERINAIAKENLRGVRVVKSFVQEKEQFAKFTEVSDELLGQNLYIGYAFSVVEPFMMLVGYGAVFLSIWLVAGMVQSDPSVVGSIASFVNYLSQIIFTIVMVGFLGNSVSRAMISMRRIREILDAEPAMTFKDIPDEELVGSLSFENVTFTYPMDKEPMLKDVSFTIEPGQMVGVVGATGAGKSTLAQLIPRLFDPQDGAIKIGGKDIREVSEGT…	16.49	gnl|BL_ORD_ID|1954|hsp_num:0	2081	TRUE	loose hit with at least 95 percent identity pushed strict
k79_1857_1 # 3 # 254 # -1 # ID=1857_1;partial=11;start_type=Edge;rbs_motif=None;rbs_spacer=None;gc_cont=0.425	k79_1857_1	3	254	-	Strict	750	155.6	patB	97.62	3000025	protein homolog model	n/a	n/a	fluoroquinolone antibiotic	antibiotic efflux	ATP-binding cassette (ABC) antibiotic efflux pump	TCTAGTGTGATATACATGTGTCTCATGACGCGCGTGATTGCAGAGTCGACCAACGAGATGCGCAAAGGCCTCTTCGGTAAGCTTGCTCGCTTGACGGTTTCTTTCTTTGACCGCCGACAAGATGGCGATATCCTATCTCGTTTTACTAGTGATTTGGATAATATCCTCCAAGCCTTTAACGAAAGCTTGATTCAGGTCATGAGCAATATTGTTTTATATATCGGTCTGATTCTTGTCATGTTTTCGAGAAAT	SSVIYMCLMTRVIAESTNEMRKGLFGKLARLTVSFFDRRQDGDILSRFTSDLDNILQAFNESLIQVMSNIVLYIGLILVMFSRN	MKTVQFFWHYFKVYKFSFVVVILMIVLATFAQALFPVFSGQAVTQLANLVQAYQNGNPELVWQSLSGIMVNLGLLVLVLFISSVIYMCLMTRVIAESTNEMRKGLFGKLAQLTVSFFDRRQDGDILSHFTSDLDNILQAFNESLIQVMSNIVLYIGLILVMFSRNVTLALITIASTPLAFLMLIFIVKMARKYTNLQQKEVGKLNAYMDESISGQKAVIVQGIQEDMMAGFLEQNERVRKATFKGRMFSGILFPVMNGMSLINTAIVIFAGSAVLLNDKSIETSTALGLIVMFAQFSQQYYQPIIQVAASWGSLQLAFTGAERIQEMFDAEEEIRPEKAPTFTKLQESVEISHIVFSYLPDKPILKDVSISAPKGQMTAVVGPTGSGKTTIMNLINRFY…	14.29	gnl|BL_ORD_ID|1958|hsp_num:0	2112	TRUE	loose hit with at least 95 percent identity pushed strict
k79_1936_1 # 2 # 256 # 1 # ID=1936_1;partial=11;start_type=Edge;rbs_motif=None;rbs_spacer=None;gc_cont=0.431	k79_1936_1	2	256	+	Strict	750	170.6	patB	97.65	3000025	protein homolog model	n/a	n/a	fluoroquinolone antibiotic	antibiotic efflux	ATP-binding cassette (ABC) antibiotic efflux pump	AACCTCATCAATCGCTTTTATGATGTTGATGCTGGTGGGATTTATTTTGATGGCAAAGACATTCGTGACTATGATTTGGATAGTCTCAGAAGCAAGGTGGGAATTGTCTTGCAAGATTCGGTCTTGTTTAGCGGAACGATTCGAGACAATATCCGTTTCGGTGTGCCAGATGCTAGTCAAGAAATGGTTGAGGCAGCGGCCAAAGCAACCCACATTCACGACTATATCGAAAGCTTACCTGATAAATACGATACC	NLINRFYDVDAGGIYFDGKDIRDYDLDSLRSKVGIVLQDSVLFSGTIRDNIRFGVPDASQEMVEAAAKATHIHDYIESLPDKYDT	MKTVQFFWHYFKVYKFSFVVVILMIVLATFAQALFPVFSGQAVTQLANLVQAYQNGNPELVWQSLSGIMVNLGLLVLVLFISSVIYMCLMTRVIAESTNEMRKGLFGKLAQLTVSFFDRRQDGDILSHFTSDLDNILQAFNESLIQVMSNIVLYIGLILVMFSRNVTLALITIASTPLAFLMLIFIVKMARKYTNLQQKEVGKLNAYMDESISGQKAVIVQGIQEDMMAGFLEQNERVRKATFKGRMFSGILFPVMNGMSLINTAIVIFAGSAVLLNDKSIETSTALGLIVMFAQFSQQYYQPIIQVAASWGSLQLAFTGAERIQEMFDAEEEIRPEKAPTFTKLQESVEISHIVFSYLPDKPILKDVSISAPKGQMTAVVGPTGSGKTTIMNLINRFY…	14.46	gnl|BL_ORD_ID|1958|hsp_num:0	2112	TRUE	loose hit with at least 95 percent identity pushed strict
k79_2054_1 # 1 # 297 # 1 # ID=2054_1;partial=11;start_type=Edge;rbs_motif=None;rbs_spacer=None;gc_cont=0.421	k79_2054_1	1	297	+	Strict	750	183	patA	98.99	3000024	protein homolog model	n/a	n/a	fluoroquinolone antibiotic	antibiotic efflux	ATP-binding cassette (ABC) antibiotic efflux pump	GAGGATGCCTTCCGTAAAATCCAAACCTTTTCTTATGCCAATATTGAACAATTTAATGCGGGAAATCTAGTCGTTCGAATGACAAATGATATCAACCAGATTCAGAACGTCGTCATGATGACCTTCCAAATTCTTTTCAGACTTCCCCTCTTGTTCATCGGTTCGTTTATCCTGGCGGTTCAAACCTTACCTTCTCTGTGGTGGGTGATTGTTCTCATGGTAGTCTTGATTTTTGGTTTGACTGCTGTCATGATGGGAATGATGGGGCCTCGTTTTGCCAAGTTTCAAACCCTTCTT	EDAFRKIQTFSYANIEQFNAGNLVVRMTNDINQIQNVVMMTFQILFRLPLLFIGSFILAVQTLPSLWWVIVLMVVLIFGLTAVMMGMMGPRFAKFQTLL	MLIQKIKTYKWQALASLLMTGLMVASSLLQPRYLQEVLGALLTGKYEAIYSIGAWLIGVAVVGLVAGGLNVVLAAYIAQGVSSDLREDAFRKIQTFSYADIEQFNAGNLVVRMTNDINQIQNVVMMTFQILFRLPLLFIGSFILAVQTLPSLWWVIVLMVVLIFGLTAVMMGMMGPRFAKFQTLLERINAIAKENLRGVRVVKSFVQEKEQFAKFTEVSDELLGQNLYIGYAFSVVEPFMMLVGYGAVFLSIWLVAGMVQSDPSVVGSIASFVNYLSQIIFTIVMVGFLGNSVSRAMISMRRIREILDAEPAMTFKDIPDEELVGSLSFENVTFTYPMDKEPMLKDVSFTIEPGQMVGVVGATGAGKSTLAQLIPRLFDPQDGAIKIGGKDIREVSEGT…	17.55	gnl|BL_ORD_ID|1954|hsp_num:0	2081	TRUE	loose hit with at least 95 percent identity pushed strict
k79_2265_1 # 3 # 266 # -1 # ID=2265_1;partial=11;start_type=Edge;rbs_motif=None;rbs_spacer=None;gc_cont=0.424	k79_2265_1	3	266	-	Strict	750	165.2	patA	100	3000024	protein homolog model	n/a	n/a	fluoroquinolone antibiotic	antibiotic efflux	ATP-binding cassette (ABC) antibiotic efflux pump	GTCAAGTCCTTTGTCCAAGAAAAAGAGCAATTTGCTAAGTTTACGGAGGTTTCAGACGAGCTTCTTGGTCAAAACCTTTACATTGGTTATGCCTTTTCAGTAGTGGAACCTTTTATGATGTTGGTCGGTTATGGGGCAGTATTCCTCTCTATTTGGCTAGTTGCAGGGATGGTTCAGTCGGATCCGTCAGTTGTTGGCTCCATTGCTTCCTTTGTCAATTACCTGAGCCAGATTATCTTTACCATTGTCATGGTTGGATTTTTG	VKSFVQEKEQFAKFTEVSDELLGQNLYIGYAFSVVEPFMMLVGYGAVFLSIWLVAGMVQSDPSVVGSIASFVNYLSQIIFTIVMVGFL	MLIQKIKTYKWQALASLLMTGLMVASSLLQPRYLQEVLGALLTGKYEAIYSIGAWLIGVAVVGLVAGGLNVVLAAYIAQGVSSDLREDAFRKIQTFSYADIEQFNAGNLVVRMTNDINQIQNVVMMTFQILFRLPLLFIGSFILAVQTLPSLWWVIVLMVVLIFGLTAVMMGMMGPRFAKFQTLLERINAIAKENLRGVRVVKSFVQEKEQFAKFTEVSDELLGQNLYIGYAFSVVEPFMMLVGYGAVFLSIWLVAGMVQSDPSVVGSIASFVNYLSQIIFTIVMVGFLGNSVSRAMISMRRIREILDAEPAMTFKDIPDEELVGSLSFENVTFTYPMDKEPMLKDVSFTIEPGQMVGVVGATGAGKSTLAQLIPRLFDPQDGAIKIGGKDIREVSEGT…	15.6	gnl|BL_ORD_ID|1954|hsp_num:0	2081	TRUE	loose hit with at least 95 percent identity pushed strict
k79_2307_1 # 3 # 704 # -1 # ID=2307_1;partial=11;start_type=Edge;rbs_motif=None;rbs_spacer=None;gc_cont=0.426	k79_2307_1	3	704	-	Strict	750	436.4	pmrA	98.72	3000822	protein homolog model	n/a	n/a	fluoroquinolone antibiotic	antibiotic efflux	major facilitator superfamily (MFS) antibiotic efflux pump	GCCATGACTATCACTATGGGAGGCTTGGCCTTTGTGCCAAATATTTATTGGTTAATCTTTCTTCGTTTACTGAATGGTGTATTTGCGGGTTTTGTTCCCAATGCAACAGCCCTGATAGCCAGTCAGGTTCCCAAGGAGAAATCAGGCTCTGCCTTAGGTACTTTGTCTACTGGCGTAGTTGCAGGTACTCTAACTGGTCCCTTTATTGGTGGCTTTATCGCAGAATTATTTGGCATTCGTACTGTTTTCTTACTGGTTGGTAGTTTTCTATTCTTAGCTGCTGTTTTGACTATTTGCTTTATCAAGGAAGATTTTCAACCAGTAGCCAAGGAAAAGGCTATCCCAACAAAGGAATTATTTACATCAGTTAAATATCCCTATCTTTTGGTCAACTTCTTT…	AMTITMGGLAFVPNIYWLIFLRLLNGVFAGFVPNATALIASQVPKEKSGSALGTLSTGVVAGTLTGPFIGGFIAELFGIRTVFLLVGSFLFLAAVLTICFIKEDFQPVAKEKAIPTKELFTSVKYPYLLVNFFLTSFVIQFSAQSIGPILALYVRDLGQTENLLFVSGLIVSSMGFSSMMSAGVMGKLGDKVGNHRLLVVAQFYSVIIYLLCANASSPLQLGLYRFLFGLGTGA	MTEINWKDNLRIAWFGNFLTGASISLVVPFMPIFVENLGVGSQQVAFYAGLAISVSAISAALFSPIWGILADKYGRKPMMIRAGLAMTITMGGLAFVPNIYWLIFLRLLNGVFAGFVPNATALIASQVPKEKSGSALGTLSTGVVAGTLTGPFIGGFIAELFGIRTVFLLVGSFLFLAAILTICFIKEDFQPVAKEKAIPTKELFTSVKYPYLLLNLFLTSFVIQFSAQSIGPILALYVRDLGQTENLLFVSGLIVSSMGFSSMMSAGVMGKLGDKVGNHRLLVVAQFYSVIIYLLCANASSPLQLGLYRFLFGLGTGALIPGVNALLSKMTPKAGISRVFAFNQVFFYLGGVVGPMAGSAVAGQFGYHAVFYATSLCVAFSCLFNLIQFRTLLKVKEI	58.65	gnl|BL_ORD_ID|1975|hsp_num:0	2003	TRUE	loose hit with at least 95 percent identity pushed strict
k79_2440_1 # 1 # 483 # 1 # ID=2440_1;partial=11;start_type=Edge;rbs_motif=None;rbs_spacer=None;gc_cont=0.418	k79_2440_1	1	483	+	Strict	750	311.6	patB	96.89	3000025	protein homolog model	n/a	n/a	fluoroquinolone antibiotic	antibiotic efflux	ATP-binding cassette (ABC) antibiotic efflux pump	GCCTTTACTGGGGCTGAACGGATTCAGGAAATGTTTGACGCAGAGGAAGAAATCCGACCTGAAAAGGCTCCAATCTTCACTAAGTTGCAAGAAGGTGTTGAAATTAGTCATATTGATTTTTCATACTTGCCTGATAAACCTATTTTGAAAGATGTCAGCATTTCCGCTCCGAAAGGACAGATGACAGCAGTTGTTGGTCCGACAGGGTCAGGAAAAACCACTATTATGAACCTCATCAATCGCTTTTATGATGTTGATGCTGGTGGTATTTATTTTGATGGTAAAGACATTCGTGACTATGATTTAGATAGTCTCAGAAGTAAAGTGGGAATTGTCTTGCAGGATTCGGTCTTGTTTAGCGGAACGATTCGAGACAATATCCGTTTTGGTGTGCCAGAT…	AFTGAERIQEMFDAEEEIRPEKAPIFTKLQEGVEISHIDFSYLPDKPILKDVSISAPKGQMTAVVGPTGSGKTTIMNLINRFYDVDAGGIYFDGKDIRDYDLDSLRSKVGIVLQDSVLFSGTIRDNIRFGVPDASQEMVEAAAKATHIHDYIESLPDKYDT	MKTVQFFWHYFKVYKFSFVVVILMIVLATFAQALFPVFSGQAVTQLANLVQAYQNGNPELVWQSLSGIMVNLGLLVLVLFISSVIYMCLMTRVIAESTNEMRKGLFGKLAQLTVSFFDRRQDGDILSHFTSDLDNILQAFNESLIQVMSNIVLYIGLILVMFSRNVTLALITIASTPLAFLMLIFIVKMARKYTNLQQKEVGKLNAYMDESISGQKAVIVQGIQEDMMAGFLEQNERVRKATFKGRMFSGILFPVMNGMSLINTAIVIFAGSAVLLNDKSIETSTALGLIVMFAQFSQQYYQPIIQVAASWGSLQLAFTGAERIQEMFDAEEEIRPEKAPTFTKLQESVEISHIVFSYLPDKPILKDVSISAPKGQMTAVVGPTGSGKTTIMNLINRFY…	27.38	gnl|BL_ORD_ID|1958|hsp_num:0	2112	TRUE	loose hit with at least 95 percent identity pushed strict
k79_2732_3 # 869 # 1093 # 1 # ID=2732_3;partial=01;start_type=ATG;rbs_motif=None;rbs_spacer=None;gc_cont=0.418	k79_2732_3	869	1093	+	Strict	550	152.1	RlmA(II)	96	3001301	protein homolog model	n/a	n/a	macrolide antibiotic; lincosamide antibiotic	antibiotic target alteration	non-erm 23S ribosomal RNA methyltransferase (G748)	ATGAATACAAATCTCAAACCCAAACTTCAGCGTTTTGCTTCTGCGACTGCCTTTGCCTGTCCTATCTGTCAAGAAAATCTGACTCTGCTAGAGACTAGTCTCAAGTGCTGCAACCGTCATTCTTTTGACTTGGCGAAATTCGGCTATGTCAATCTAGCCCCTCAAATCAAGCAATCTGCTAACTACGACAAGGAAAATTTTCAAAACCGTCAACAAATCCTAGAA	MNTNLKPKLQRFASATAFACPICQENLTLLETSLKCCNRHSFDLAKFGYVNLAPQIKQSANYDKENFQNRQQILE	MNTNLKPKLQRFASATAFACPICQENLTLLETNFKCCNRHSFDLAKFGYVNLAPQIKQSANYNKENFQNRQQILEAGFYQAILDAVSDLLASSKTTTTILDIGCGEGFYSRKLQESHSEKTFYAFDISKDSVQIAAKSEPNWAVNWFVGDLARLPIKDANMDILLDIFSPANYGEFRRVLSKDGILIKVIPTENHLKEIRQRVQDQLTNKEYSNQDIKEHFQEHFTILSSQTASLTKTITAEQLQALLSMTPLLFHVDQSKIDWSQLTEITIEAEILVGKAF	26.6	gnl|BL_ORD_ID|2105|hsp_num:0	2274	TRUE	loose hit with at least 95 percent identity pushed strict
k79_2915_1 # 67 # 252 # 1 # ID=2902_1;partial=01;start_type=ATG;rbs_motif=AGGAG;rbs_spacer=5-10bp;gc_cont=0.473	k79_2915_1	67	252	+	Strict	750	111.7	patA	96.77	3000024	protein homolog model	n/a	n/a	fluoroquinolone antibiotic	antibiotic efflux	ATP-binding cassette (ABC) antibiotic efflux pump	ATGCTGATTCAGAAAATAAAAACCTACAAGTGGCAGGCCTTGGCTTCGCTCCTAATGACAGGCTTGATGGTTGCTAGTTCACTTCTGCAACCGCGTTATCTGCAGGAAGTGTTAGACGCCCTCCTTGCTGGAAAATATGAAGCTATTTATAGTATCGGGGCTTGGTTGATTGGTGTGGCCGTGGTC	MLIQKIKTYKWQALASLLMTGLMVASSLLQPRYLQEVLDALLAGKYEAIYSIGAWLIGVAVV	MLIQKIKTYKWQALASLLMTGLMVASSLLQPRYLQEVLGALLTGKYEAIYSIGAWLIGVAVVGLVAGGLNVVLAAYIAQGVSSDLREDAFRKIQTFSYADIEQFNAGNLVVRMTNDINQIQNVVMMTFQILFRLPLLFIGSFILAVQTLPSLWWVIVLMVVLIFGLTAVMMGMMGPRFAKFQTLLERINAIAKENLRGVRVVKSFVQEKEQFAKFTEVSDELLGQNLYIGYAFSVVEPFMMLVGYGAVFLSIWLVAGMVQSDPSVVGSIASFVNYLSQIIFTIVMVGFLGNSVSRAMISMRRIREILDAEPAMTFKDIPDEELVGSLSFENVTFTYPMDKEPMLKDVSFTIEPGQMVGVVGATGAGKSTLAQLIPRLFDPQDGAIKIGGKDIREVSEGT…	10.99	gnl|BL_ORD_ID|1954|hsp_num:0	2081	TRUE	loose hit with at least 95 percent identity pushed strict

## Sheet: SuppTable8.VFDB_BLAST
qseqid	sseqid,	pident	length	mismatch	gapopen	qstart	qend	sstart	send	evalue	bitscore	sstrand	qcovs	gene names
k79_5	VFG019090(gi:182685175)	93.651	63	4	0	1	63	1132	1194	2.23e-19	95.3	plus	23	(htrA/degP) serine protease [Serine protease (CVF148)] [Streptococcus pneumoniae CGSP14]
k79_5	VFG005532(gi:15904086)	93.651	63	4	0	1	63	1132	1194	2.23e-19	95.3	plus	23	(htrA/degP) Serine protease [Serine protease (CVF148)] [Streptococcus pneumoniae R6]
k79_5	VFG005531(gi:15902042)	93.651	63	4	0	1	63	1120	1182	2.23e-19	95.3	plus	23	(htrA/degP) serine protease [Serine protease (CVF148)] [Streptococcus pneumoniae TIGR4]
k79_5	VFG005530(gi:116516698)	93.651	63	4	0	1	63	1120	1182	2.23e-19	95.3	plus	23	(htrA/degP) serine protease [Serine protease (CVF148)] [Streptococcus pneumoniae D39]
k79_192	VFG019102(gi:182684593)	93.407	91	4	2	158	247	1	90	4.29e-31	134	plus	36	(psaA) manganese ABC transporter, manganese-binding adhesion liprotein [Pneumococcal surface antigen A / Metal binding protein SloC (CVF181)] [Streptococcus pneumoniae CGSP14]
k79_192	VFG019101(gi:169833917)	92.405	79	4	2	170	247	1	78	2.01e-24	111	plus	31	(psaA) manganese ABC transporter substrate-binding lipoprotein (Adhesin B) (Saliva-binding protein) [Pneumococcal surface antigen A / Metal binding protein SloC (CVF181)] [Streptococcus pneumoniae Hungary19A-6]
k79_192	VFG005807(gi:116515973)	92.405	79	4	2	170	247	1	78	2.01e-24	111	plus	31	(psaA) ABC transporter, substrate binding lipoprotein [Pneumococcal surface antigen A / Metal binding protein SloC (CVF181)] [Streptococcus pneumoniae D39]
k79_192	VFG001359(gb|NP_346089)	92.405	79	4	2	170	247	1	78	2.01e-24	111	plus	31	(psaA) manganese ABC transporter, manganese-binding adhesion liprotein [PsaA (VF0151)] [Streptococcus pneumoniae TIGR4]
k79_241	VFG019074(gi:182683911)	92.926	311	22	0	1	311	1384	1694	3.7e-127	453	plus	100	(lytB) endo-beta-N-acetylglucosaminidase [Choline-binding proteins (CVF122)] [Streptococcus pneumoniae CGSP14]
k79_241	VFG001356(gb|NP_345446)	92.926	311	22	0	1	311	1327	1637	3.7e-127	453	plus	100	(lytB) endo-beta-N-acetylglucosaminidase [CBPs (VF0145)] [Streptococcus pneumoniae TIGR4]
k79_241	VFG005337(gi:15902911)	92.605	311	23	0	1	311	1516	1826	1.72e-125	448	plus	100	(lytB) Endo-beta-N-acetylglucosaminidase [Choline-binding proteins (CVF122)] [Streptococcus pneumoniae R6]
k79_241	VFG005335(gi:116517112)	92.605	311	23	0	1	311	1459	1769	1.72e-125	448	plus	100	(lytB) endo-beta-N-acetylglucosaminidase precursor, putative [Choline-binding proteins (CVF122)] [Streptococcus pneumoniae D39]
k79_241	VFG019073(gi:169833044)	92.283	311	24	0	1	311	1459	1769	8e-124	442	plus	100	(lytB) endo-beta-N-acetylglucosaminidase [Choline-binding proteins (CVF122)] [Streptococcus pneumoniae Hungary19A-6]
k79_404	VFG019081(gi:169833213)	93.702	524	33	0	62	585	744	221	0	785	minus	90	(srtA) sortase [Sortase A (CVF130)] [Streptococcus pneumoniae Hungary19A-6]
k79_404	VFG005375(gi:116515518)	93.511	524	34	0	62	585	744	221	0	780	minus	90	(srtA) sortase [Sortase A (CVF130)] [Streptococcus pneumoniae D39]
k79_404	VFG005376(gi:15901080)	95.161	372	18	0	62	433	372	1	1.89e-167	588	minus	64	(srtA) hypothetical protein [Sortase A (CVF130)] [Streptococcus pneumoniae TIGR4]
k79_445	VFG043608(gi:15903446)	96.35	274	10	0	1	274	1478	1751	1.18e-126	451	plus	98	(pclA) hypothetical protein [PclA (AI444)] [Streptococcus pneumoniae R6]
k79_479	VFG005485(gi:116516343)	84.364	275	40	1	10	281	5628	5354	4.63e-71	267	minus	97	(iga) immunoglobulin A1 protease precursor [IgA1 protease (CVF145)] [Streptococcus pneumoniae D39]
k79_529	VFG043504(gb|NP_357669)	91	200	16	2	50	248	199	1	2.77e-71	268	minus	34	(pavB/pfbB) cell wall surface anchor family protein, Plasminogen- and Fibronectin-binding protein B [PavB (VF0524)] [Streptococcus pneumoniae R6]
k79_542	VFG005375(gi:116515518)	85.283	265	39	0	41	305	744	480	3.02e-73	274	minus	87	(srtA) sortase [Sortase A (CVF130)] [Streptococcus pneumoniae D39]
k79_542	VFG019081(gi:169833213)	84.906	265	40	0	41	305	744	480	1.41e-71	268	minus	87	(srtA) sortase [Sortase A (CVF130)] [Streptococcus pneumoniae Hungary19A-6]
k79_542	VFG005376(gi:15901080)	84.528	265	41	0	41	305	372	108	6.55e-70	263	minus	87	(srtA) hypothetical protein [Sortase A (CVF130)] [Streptococcus pneumoniae TIGR4]
k79_656	VFG005489(gi:116515780)	94.279	437	25	0	1	437	1327	1763	0	669	plus	100	(zmpB) zinc metalloprotease ZmpB [Zinc metalloproteinases (CVF146)] [Streptococcus pneumoniae D39]
k79_656	VFG019085(gi:169833025)	92.449	437	33	0	1	437	1378	1814	1.07e-178	625	plus	100	(zmpB) zinc metalloprotease ZmpB [Zinc metalloproteinases (CVF146)] [Streptococcus pneumoniae Hungary19A-6]
k79_662	VFG005803(gi:76787028)	87.667	600	72	2	109	707	2863	3461	0	697	plus	85	(cba) IgA-binding beta antigen [Beta C protein (CVF178)] [Streptococcus agalactiae A909]
k79_662	VFG001795(gb|BAC98831)	87.667	600	72	2	109	707	2620	3218	0	697	plus	85	(cba) c protein beta antigen [<beta>-C protein (VF0277)] [Streptococcus agalactiae FM027022]
k79_693	VFG005812(gi:116515347)	89.773	176	12	1	1	176	170	1	4.37e-57	220	minus	53	(piuA) iron-compound ABC transporter, iron-compound-binding protein [Pneumococcal iron uptake (CVF183)] [Streptococcus pneumoniae D39]
k79_693	VFG019103(gi:169832540)	89.205	176	13	1	1	176	170	1	2.03e-55	215	minus	53	(piuA) iron-compound ABC transporter, iron-compound-binding protein [Pneumococcal iron uptake (CVF183)] [Streptococcus pneumoniae Hungary19A-6]
k79_693	VFG005813(gi:15901700)	89.205	176	13	1	1	176	170	1	2.03e-55	215	minus	53	(piuA) iron-compound ABC transporter, iron-compound-binding protein [Pneumococcal iron uptake (CVF183)] [Streptococcus pneumoniae TIGR4]
k79_929	VFG019078(gi:182684949)	98.821	424	5	0	34	457	1	424	0	756	plus	93	(plr/gapA) glyceraldehyde-3-phosphate dehydrogenase [Streptococcal plasmin receptor/GAPDH (CVF123)] [Streptococcus pneumoniae CGSP14]
k79_929	VFG005358(gi:15903867)	98.821	424	5	0	34	457	1	424	0	756	plus	93	(plr/gapA) glyceraldehyde-3-phosphate dehydrogenase [Streptococcal plasmin receptor/GAPDH (CVF123)] [Streptococcus pneumoniae R6]
k79_929	VFG019077(gi:169832817)	99.148	352	3	0	106	457	1	352	0	634	plus	77	(plr/gapA) glyceraldehyde-3-phosphate dehydrogenase, type I [Streptococcal plasmin receptor/GAPDH (CVF123)] [Streptococcus pneumoniae Hungary19A-6]
k79_929	VFG005357(gi:15901835)	98.58	352	5	0	106	457	1	352	4.02e-178	623	plus	77	(plr/gapA) glyceraldehyde-3-phosphate dehydrogenase [Streptococcal plasmin receptor/GAPDH (CVF123)] [Streptococcus pneumoniae TIGR4]
k79_929	VFG005356(gi:116516442)	98.58	352	5	0	106	457	1	352	4.02e-178	623	plus	77	(plr/gapA) glyceraldehyde-3-phosphate dehydrogenase, type I [Streptococcal plasmin receptor/GAPDH (CVF123)] [Streptococcus pneumoniae D39]
k79_929	VFG005359(gi:125718893)	96.875	352	11	0	106	457	1	352	4.07e-168	590	plus	77	(plr/gapA) Glyceraldehyde 3-phosphate dehydrogenase, putative [Streptococcal plasmin receptor/GAPDH (CVF123)] [Streptococcus sanguinis SK36]
k79_929	VFG018652(gi:157151535)	94.801	327	17	0	106	432	1	327	3.26e-144	510	plus	72	(plr/gapA) glyceraldehyde-3-phosphate dehydrogenase, type I [Streptococcal plasmin receptor/GAPDH (CVF123)] [Streptococcus gordonii str. Challis substr. CH1]
k79_929	VFG005349(gi:94991749)	90.052	382	33	3	80	457	2	382	4.25e-138	490	plus	83	(plr/gapA) Glyceraldehyde 3-phosphate dehydrogenase [Streptococcal plasmin receptor/GAPDH (CVF123)] [Streptococcus pyogenes MGAS2096]
k79_929	VFG005348(gi:50913611)	89.529	382	35	3	80	457	2	382	9.2e-135	479	plus	83	(plr/gapA) glyceraldehyde-3-phosphate dehydrogenase [Streptococcal plasmin receptor/GAPDH (CVF123)] [Streptococcus pyogenes MGAS10394]
k79_929	VFG005343(gi:94989742)	89.529	382	35	3	80	457	2	382	9.2e-135	479	plus	83	(plr/gapA) Glyceraldehyde 3-phosphate dehydrogenase [Streptococcal plasmin receptor/GAPDH (CVF123)] [Streptococcus pyogenes MGAS10270]
k79_929	VFG005352(gi:71902893)	89.267	382	36	3	80	457	2	382	4.28e-133	473	plus	83	(plr/gapA) glyceraldehyde-3-phosphate dehydrogenase [Fibronectin-binding protein (AI210)] [Streptococcus pyogenes MGAS6180]
k79_929	VFG005346(gi:94993624)	89.267	382	36	3	80	457	2	382	4.28e-133	473	plus	83	(plr/gapA) Glyceraldehyde 3-phosphate dehydrogenase [Streptococcal plasmin receptor/GAPDH (CVF123)] [Streptococcus pyogenes MGAS10750]
k79_929	VFG005355(gi:22537907)	90.73	356	28	5	106	457	1	355	5.54e-132	470	plus	77	(plr/gapA) glyceraldehyde-3-phosphate dehydrogenase [Streptococcal plasmin receptor/GAPDH (CVF123)] [Streptococcus agalactiae 2603V/R]
k79_929	VFG005354(gi:25011850)	90.73	356	28	5	106	457	1	355	5.54e-132	470	plus	77	(plr/gapA) glyceraldehyde-3-phosphate dehydrogenase [Streptococcal plasmin receptor/GAPDH (CVF123)] [Streptococcus agalactiae NEM316]
k79_929	VFG005353(gi:76787761)	90.73	356	28	5	106	457	1	355	5.54e-132	470	plus	77	(plr/gapA) glyceraldehyde-3-phosphate dehydrogenase [Streptococcal plasmin receptor/GAPDH (CVF123)] [Streptococcus agalactiae A909]
k79_929	VFG005347(gi:139473091)	88.764	356	35	3	106	457	1	355	2.61e-120	431	plus	77	(plr/gapA) glyceraldehyde-3-phosphate dehydrogenase,plasmin receptor [Streptococcal plasmin receptor/GAPDH (CVF123)] [Streptococcus pyogenes str. Manfredo]
k79_929	VFG005341(gi:15674453)	88.764	356	35	3	106	457	1	355	2.61e-120	431	plus	77	(plr/gapA) glyceraldehyde-3-phosphate dehydrogenase [Streptococcal plasmin receptor/GAPDH (CVF123)] [Streptococcus pyogenes M1 GAS]
k79_929	VFG005344(gi:21909737)	90.03	331	32	1	106	436	1	330	3.38e-119	427	plus	72	(plr/gapA) glyceraldehyde-3-phosphate dehydrogenase [Streptococcal plasmin receptor/GAPDH (CVF123)] [Streptococcus pyogenes MGAS315]
k79_929	VFG005360(gi:24378857)	88.301	359	34	5	106	457	1	358	4.37e-118	424	plus	77	(plr/gapA) glyceraldehyde-3-phosphate dehydrogenase [Streptococcal plasmin receptor/GAPDH (CVF123)] [Streptococcus mutans UA159]
k79_1006	VFG043608(gi:15903446)	97.024	504	15	0	1	504	6726	6223	0	848	minus	100	(pclA) hypothetical protein [PclA (AI444)] [Streptococcus pneumoniae R6]
k79_1014	VFG019052(gi:182683912)	96.61	472	16	0	1	472	841	1312	0	784	plus	99	(pavA) adherence and virulence protein A [Fibronectin-binding proteins (CVF113)] [Streptococcus pneumoniae CGSP14]
k79_1014	VFG005196(gi:15900843)	96.61	472	16	0	1	472	814	1285	0	784	plus	99	(pavA) adherence and virulence protein A [Fibronectin-binding proteins (CVF113)] [Streptococcus pneumoniae TIGR4]
k79_1014	VFG005195(gi:116516285)	96.398	472	17	0	1	472	814	1285	0	778	plus	99	(pavA) adherence and virulence protein A [Fibronectin-binding proteins (CVF113)] [Streptococcus pneumoniae D39]
k79_1014	VFG019051(gi:169832430)	96.186	472	18	0	1	472	814	1285	0	773	plus	99	(pavA) fibronectin/fibrinogen binding protein [Fibronectin-binding proteins (CVF113)] [Streptococcus pneumoniae Hungary19A-6]
k79_1014	VFG005197(gb|NP_358462)	96.186	472	18	0	1	472	841	1312	0	773	plus	99	(pavA) Fibronectin-binding protein-like protein A [PavA (VF0283)] [Streptococcus pneumoniae R6]
k79_1020	VFG019069(gi:169832880)	97.087	515	15	0	1	515	446	960	0	869	plus	100	(pce/cbpE) choline binding protein E [Choline-binding proteins (CVF122)] [Streptococcus pneumoniae Hungary19A-6]
k79_1020	VFG001354(gb|NP_345414)	92.545	389	27	2	1	388	446	833	4.69e-158	556	plus	86	(pce) choline binding protein E [CBPs (VF0145)] [Streptococcus pneumoniae TIGR4]
k79_1020	VFG001354(gb|NP_345414)	90.909	55	3	2	462	515	895	948	2.07e-12	73.1	plus	86	(pce) choline binding protein E [CBPs (VF0145)] [Streptococcus pneumoniae TIGR4]
k79_1020	VFG005329(gi:116516225)	92.031	389	29	2	1	388	446	833	1.01e-154	545	plus	86	(pce/cbpE) choline binding protein E [Choline-binding proteins (CVF122)] [Streptococcus pneumoniae D39]
k79_1020	VFG005329(gi:116516225)	90.909	55	3	2	462	515	895	948	2.07e-12	73.1	plus	86	(pce/cbpE) choline binding protein E [Choline-binding proteins (CVF122)] [Streptococcus pneumoniae D39]
k79_1206	VFG018667(gi:157149997)	79.487	312	59	4	2	311	195	503	5.43e-56	217	plus	97	(rfbD) dTDP-4-dehydrorhamnose reductase [Capsule (CVF186)] [Streptococcus gordonii str. Challis substr. CH1]
k79_1319	VFG019080(gi:182683690)	96.729	428	14	0	1	428	337	764	0	713	plus	100	(slrA) peptidyl-prolyl cis-trans isomerase, cyclophilin-type [Streptococcal lipoprotein rotamase A (CVF129)] [Streptococcus pneumoniae CGSP14]
k79_1319	VFG019079(gi:169834024)	96.495	428	15	0	1	428	337	764	0	708	plus	100	(slrA) peptidyl-prolyl cis-trans isomerase [Streptococcal lipoprotein rotamase A (CVF129)] [Streptococcus pneumoniae Hungary19A-6]
k79_1319	VFG005373(gi:15900665)	96.495	428	15	0	1	428	337	764	0	708	plus	100	(slrA) peptidyl-prolyl cis-trans isomerase, cyclophilin-type [Streptococcal lipoprotein rotamase A (CVF129)] [Streptococcus pneumoniae TIGR4]
k79_1319	VFG005372(gi:116516991)	96.495	428	15	0	1	428	337	764	0	708	plus	100	(slrA) peptidyl-prolyl cis-trans isomerase, cyclophilin-type [Streptococcal lipoprotein rotamase A (CVF129)] [Streptococcus pneumoniae D39]
k79_1322	VFG019085(gi:169833025)	97.942	243	5	0	1	243	1124	1366	7.96e-118	422	plus	100	(zmpB) zinc metalloprotease ZmpB [Zinc metalloproteinases (CVF146)] [Streptococcus pneumoniae Hungary19A-6]
k79_1322	VFG005489(gi:116515780)	97.521	242	6	0	1	242	1088	1329	1.33e-115	414	plus	99	(zmpB) zinc metalloprotease ZmpB [Zinc metalloproteinases (CVF146)] [Streptococcus pneumoniae D39]
k79_1328	VFG005579(gi:116516768)	97.394	307	8	0	1	307	999	1305	3.03e-148	523	plus	91	(eno) phosphopyruvate hydratase [Streptococcal enolase (CVF153)] [Streptococcus pneumoniae D39]
k79_1328	VFG019094(gi:182684120)	97.068	307	9	0	1	307	999	1305	1.41e-146	518	plus	91	(eno) phosphopyruvate hydratase [Streptococcal enolase (CVF153)] [Streptococcus pneumoniae CGSP14]
k79_1328	VFG019093(gi:169834310)	96.743	307	10	0	1	307	999	1305	6.56e-145	512	plus	91	(eno) phosphopyruvate hydratase [Streptococcal enolase (CVF153)] [Streptococcus pneumoniae Hungary19A-6]
k79_1328	VFG005580(gi:15900994)	96.743	307	10	0	1	307	999	1305	6.56e-145	512	plus	91	(eno) phosphopyruvate hydratase [Streptococcal enolase (CVF153)] [Streptococcus pneumoniae TIGR4]
k79_1328	VFG043469(gi:146321359)	93.16	307	21	0	1	307	1002	1308	1.45e-126	451	plus	91	(SSU98_1513) phosphopyruvate hydratase [Fibronectin-binding protein (AI215)] [Streptococcus suis 98HAH33]
k79_1328	VFG018662(gi:157151177)	92.208	308	22	2	1	307	999	1305	1.46e-121	435	plus	91	(eno) enolase [Streptococcal enolase (CVF153)] [Streptococcus gordonii str. Challis substr. CH1]
k79_1328	VFG005582(gi:125717729)	95.572	271	12	0	1	271	999	1269	1.46e-121	435	plus	80	(eno) Enolase, putative [Streptococcal enolase (CVF153)] [Streptococcus sanguinis SK36]
k79_1328	VFG005578(gi:22536801)	89.803	304	30	1	1	304	1002	1304	1.15e-107	388	plus	90	(eno) phosphopyruvate hydratase [Streptococcal enolase (CVF153)] [Streptococcus agalactiae 2603V/R]
k79_1328	VFG005577(gi:25010672)	89.803	304	30	1	1	304	1002	1304	1.15e-107	388	plus	90	(eno) phosphopyruvate hydratase [Streptococcal enolase (CVF153)] [Streptococcus agalactiae NEM316]
k79_1328	VFG005576(gi:76788358)	89.145	304	32	1	1	304	1002	1304	2.5e-104	377	plus	90	(eno) phosphopyruvate hydratase [Streptococcal enolase (CVF153)] [Streptococcus agalactiae A909]
k79_1364	VFG019069(gi:169832880)	93.585	265	17	0	56	320	1896	1632	6.52e-110	396	minus	83	(pce/cbpE) choline binding protein E [Choline-binding proteins (CVF122)] [Streptococcus pneumoniae Hungary19A-6]
k79_1364	VFG005329(gi:116516225)	92.83	265	19	0	56	320	1884	1620	1.41e-106	385	minus	83	(pce/cbpE) choline binding protein E [Choline-binding proteins (CVF122)] [Streptococcus pneumoniae D39]
k79_1364	VFG001354(gb|NP_345414)	92.83	265	19	0	56	320	1884	1620	1.41e-106	385	minus	83	(pce) choline binding protein E [CBPs (VF0145)] [Streptococcus pneumoniae TIGR4]
k79_1386	VFG001355(gb|NP_346612)	86.598	291	37	2	1	290	370	659	3.63e-87	320	plus	100	(cbpD) choline binding protein D [CBPs (VF0145)] [Streptococcus pneumoniae TIGR4]
k79_1386	VFG005319(gi:15904047)	86.254	291	38	2	1	290	370	659	1.69e-85	315	plus	100	(cbpD) Choline binding protein D [Choline-binding proteins (CVF122)] [Streptococcus pneumoniae R6]
k79_1386	VFG005317(gi:116516664)	86.254	291	38	2	1	290	370	659	1.69e-85	315	plus	100	(cbpD) choline binding protein D [Choline-binding proteins (CVF122)] [Streptococcus pneumoniae D39]
k79_1386	VFG019066(gi:182685138)	85.567	291	40	2	1	290	370	659	3.65e-82	303	plus	100	(cbpD) choline binding protein D [Choline-binding proteins (CVF122)] [Streptococcus pneumoniae CGSP14]
k79_1386	VFG019065(gi:169833537)	85.567	291	40	2	1	290	370	659	3.65e-82	303	plus	100	(cbpD) choline binding protein D [Choline-binding proteins (CVF122)] [Streptococcus pneumoniae Hungary19A-6]
k79_1416	VFG001362(gb|NP_344620)	96.129	465	18	0	1	465	465	1	0	760	minus	99	(zmpC) immunoglobulin A1 protease [IgA1 protease (VF0147)] [Streptococcus pneumoniae TIGR4]
k79_1503	VFG043608(gi:15903446)	94.459	379	21	0	1	379	4966	5344	1.55e-166	584	plus	100	(pclA) hypothetical protein [PclA (AI444)] [Streptococcus pneumoniae R6]
k79_1539	VFG019052(gi:182683912)	97.183	142	4	0	269	410	1	142	4.21e-63	241	plus	35	(pavA) adherence and virulence protein A [Fibronectin-binding proteins (CVF113)] [Streptococcus pneumoniae CGSP14]
k79_1539	VFG005197(gb|NP_358462)	97.183	142	4	0	269	410	1	142	4.21e-63	241	plus	35	(pavA) Fibronectin-binding protein-like protein A [PavA (VF0283)] [Streptococcus pneumoniae R6]
k79_1539	VFG019051(gi:169832430)	96.522	115	4	0	296	410	1	115	4.3e-48	191	plus	28	(pavA) fibronectin/fibrinogen binding protein [Fibronectin-binding proteins (CVF113)] [Streptococcus pneumoniae Hungary19A-6]
k79_1539	VFG005196(gi:15900843)	96.522	115	4	0	296	410	1	115	4.3e-48	191	plus	28	(pavA) adherence and virulence protein A [Fibronectin-binding proteins (CVF113)] [Streptococcus pneumoniae TIGR4]
k79_1539	VFG005195(gi:116516285)	96.522	115	4	0	296	410	1	115	4.3e-48	191	plus	28	(pavA) adherence and virulence protein A [Fibronectin-binding proteins (CVF113)] [Streptococcus pneumoniae D39]
k79_1620	VFG043608(gi:15903446)	96.644	149	5	0	125	273	7656	7508	1.62e-65	248	minus	55	(pclA) hypothetical protein [PclA (AI444)] [Streptococcus pneumoniae R6]
k79_1621	VFG043608(gi:15903446)	92.913	381	18	1	1	372	6853	7233	7.23e-155	545	plus	99	(pclA) hypothetical protein [PclA (AI444)] [Streptococcus pneumoniae R6]
k79_1629	VFG005329(gi:116516225)	96.97	297	9	0	1	297	973	1269	4.45e-141	499	plus	100	(pce/cbpE) choline binding protein E [Choline-binding proteins (CVF122)] [Streptococcus pneumoniae D39]
k79_1629	VFG001354(gb|NP_345414)	95.96	297	12	0	1	297	973	1269	4.49e-136	483	plus	100	(pce) choline binding protein E [CBPs (VF0145)] [Streptococcus pneumoniae TIGR4]
k79_1629	VFG019069(gi:169832880)	93.266	297	20	0	1	297	985	1281	9.85e-123	438	plus	100	(pce/cbpE) choline binding protein E [Choline-binding proteins (CVF122)] [Streptococcus pneumoniae Hungary19A-6]
k79_1636	VFG019053(gi:169833024)	99.015	203	2	0	44	246	918	716	1.38e-100	364	minus	83	(lmb) zinc-binding lipoprotein AdcA [Laminin-binding protein (CVF114)] [Streptococcus pneumoniae Hungary19A-6]
k79_1636	VFG019054(gi:182683946)	98.03	203	4	0	44	246	936	734	2.98e-97	353	minus	83	(lmb) adhesion lipoprotein [Laminin-binding protein (CVF114)] [Streptococcus pneumoniae CGSP14]
k79_1636	VFG019035(gi:15902950)	98.03	203	4	0	44	246	936	734	2.98e-97	353	minus	83	(lmb) Lipoprotein [Laminin-binding protein (CVF114)] [Streptococcus pneumoniae R6]
k79_1636	VFG019034(gi:15900875)	98.03	203	4	0	44	246	918	716	2.98e-97	353	minus	83	(lmb) adhesion lipoprotein [Laminin-binding protein (CVF114)] [Streptococcus pneumoniae TIGR4]
k79_1636	VFG019033(gi:116515739)	98.03	203	4	0	44	246	918	716	2.98e-97	353	minus	83	(lmb) adhesion lipoprotein [Laminin-binding protein (CVF114)] [Streptococcus pneumoniae D39]
k79_1746	VFG019079(gi:169834024)	90.608	181	15	2	1	180	180	1	1.78e-62	239	minus	38	(slrA) peptidyl-prolyl cis-trans isomerase [Streptococcal lipoprotein rotamase A (CVF129)] [Streptococcus pneumoniae Hungary19A-6]
k79_1746	VFG019080(gi:182683690)	90.055	181	16	2	1	180	180	1	8.28e-61	233	minus	38	(slrA) peptidyl-prolyl cis-trans isomerase, cyclophilin-type [Streptococcal lipoprotein rotamase A (CVF129)] [Streptococcus pneumoniae CGSP14]
k79_1746	VFG005373(gi:15900665)	90.055	181	16	2	1	180	180	1	8.28e-61	233	minus	38	(slrA) peptidyl-prolyl cis-trans isomerase, cyclophilin-type [Streptococcal lipoprotein rotamase A (CVF129)] [Streptococcus pneumoniae TIGR4]
k79_1746	VFG005372(gi:116516991)	89.503	181	17	2	1	180	180	1	3.85e-59	228	minus	38	(slrA) peptidyl-prolyl cis-trans isomerase, cyclophilin-type [Streptococcal lipoprotein rotamase A (CVF129)] [Streptococcus pneumoniae D39]
k79_1752	VFG001360(gb|NP_346126)	98.842	259	3	0	2	260	1042	1300	5.05e-130	462	plus	99	(nanB) neuraminidase B [Neuraminidase (VF0148)] [Streptococcus pneumoniae TIGR4]
k79_1771	VFG019094(gi:182684120)	100	242	0	0	121	362	1	242	2.03e-125	448	plus	67	(eno) phosphopyruvate hydratase [Streptococcal enolase (CVF153)] [Streptococcus pneumoniae CGSP14]
k79_1771	VFG019093(gi:169834310)	100	242	0	0	121	362	1	242	2.03e-125	448	plus	67	(eno) phosphopyruvate hydratase [Streptococcal enolase (CVF153)] [Streptococcus pneumoniae Hungary19A-6]
k79_1771	VFG005580(gi:15900994)	100	242	0	0	121	362	1	242	2.03e-125	448	plus	67	(eno) phosphopyruvate hydratase [Streptococcal enolase (CVF153)] [Streptococcus pneumoniae TIGR4]
k79_1771	VFG005579(gi:116516768)	100	242	0	0	121	362	1	242	2.03e-125	448	plus	67	(eno) phosphopyruvate hydratase [Streptococcal enolase (CVF153)] [Streptococcus pneumoniae D39]
k79_1771	VFG005576(gi:76788358)	94.628	242	13	0	121	362	1	242	9.7e-104	375	plus	67	(eno) phosphopyruvate hydratase [Streptococcal enolase (CVF153)] [Streptococcus agalactiae A909]
k79_1771	VFG005578(gi:22536801)	94.215	242	14	0	121	362	1	242	4.51e-102	370	plus	67	(eno) phosphopyruvate hydratase [Streptococcal enolase (CVF153)] [Streptococcus agalactiae 2603V/R]
k79_1771	VFG005577(gi:25010672)	94.215	242	14	0	121	362	1	242	4.51e-102	370	plus	67	(eno) phosphopyruvate hydratase [Streptococcal enolase (CVF153)] [Streptococcus agalactiae NEM316]
k79_1771	VFG043469(gi:146321359)	94.142	239	14	0	121	359	1	239	2.1e-100	364	plus	66	(SSU98_1513) phosphopyruvate hydratase [Fibronectin-binding protein (AI215)] [Streptococcus suis 98HAH33]
k79_1771	VFG018662(gi:157151177)	94.142	239	14	0	121	359	1	239	2.1e-100	364	plus	66	(eno) enolase [Streptococcal enolase (CVF153)] [Streptococcus gordonii str. Challis substr. CH1]
k79_1771	VFG005582(gi:125717729)	94.492	236	13	0	121	356	1	236	2.1e-100	364	plus	65	(eno) Enolase, putative [Streptococcal enolase (CVF153)] [Streptococcus sanguinis SK36]
k79_1874	VFG019083(gi:169833458)	90.476	63	6	0	3	65	5617	5679	4.67e-16	84.2	plus	24	(iga) immunoglobulin A1 protease [IgA1 protease (CVF145)] [Streptococcus pneumoniae Hungary19A-6]
k79_1874	VFG005486(gi:15901019)	90.476	63	6	0	3	65	5953	6015	4.67e-16	84.2	plus	24	(iga) immunoglobulin A1 protease [IgA1 protease (CVF145)] [Streptococcus pneumoniae TIGR4]
k79_1874	VFG005485(gi:116516343)	90.476	63	6	0	3	65	5830	5892	4.67e-16	84.2	plus	24	(iga) immunoglobulin A1 protease precursor [IgA1 protease (CVF145)] [Streptococcus pneumoniae D39]
k79_1874	VFG019084(gi:182684113)	87.692	65	8	0	1	65	5663	5727	7.82e-14	76.8	plus	25	(iga) immunoglobulin A1 protease [IgA1 protease (CVF145)] [Streptococcus pneumoniae CGSP14]
k79_1994	VFG005813(gi:15901700)	96.063	254	10	0	1	254	630	883	1.4e-115	414	plus	100	(piuA) iron-compound ABC transporter, iron-compound-binding protein [Pneumococcal iron uptake (CVF183)] [Streptococcus pneumoniae TIGR4]
k79_1994	VFG005812(gi:116515347)	96.063	254	10	0	1	254	630	883	1.4e-115	414	plus	100	(piuA) iron-compound ABC transporter, iron-compound-binding protein [Pneumococcal iron uptake (CVF183)] [Streptococcus pneumoniae D39]
k79_1994	VFG019103(gi:169832540)	95.669	254	11	0	1	254	630	883	6.5e-114	409	plus	100	(piuA) iron-compound ABC transporter, iron-compound-binding protein [Pneumococcal iron uptake (CVF183)] [Streptococcus pneumoniae Hungary19A-6]
k79_2005	VFG019108(gi:182683316)	78.37	638	120	14	63	691	629	1	4.16e-110	398	minus	89	(wzg) capsular polysaccharide biosynthesis protein Cps14A [Capsule (CVF186)] [Streptococcus pneumoniae CGSP14]
k79_2005	VFG005836(gi:116516963)	78.06	629	120	14	63	682	620	1	4.19e-105	381	minus	88	(cps2A) integral membrane regulatory protein Cps2A [Capsule (CVF186)] [Streptococcus pneumoniae D39]
k79_2005	VFG019107(gi:169833033)	77.266	629	125	14	63	682	620	1	9.13e-97	353	minus	88	(SPH_0455) integral membrane regulatory protein Wzg [Capsule (CVF186)] [Streptococcus pneumoniae Hungary19A-6]
k79_2005	VFG001365(gb|NP_344879)	77.165	635	127	14	57	682	626	1	9.13e-97	353	minus	89	(cps4A) capsular polysaccharide biosynthesis protein Cps4A [Capsule (VF0144)] [Streptococcus pneumoniae TIGR4]
k79_2010	VFG005489(gi:116515780)	96.071	280	11	0	4	283	1670	1949	2.58e-128	457	plus	99	(zmpB) zinc metalloprotease ZmpB [Zinc metalloproteinases (CVF146)] [Streptococcus pneumoniae D39]
k79_2010	VFG019085(gi:169833025)	85.409	281	39	2	4	283	1721	2000	2.77e-78	291	plus	99	(zmpB) zinc metalloprotease ZmpB [Zinc metalloproteinases (CVF146)] [Streptococcus pneumoniae Hungary19A-6]
k79_2011	VFG019069(gi:169832880)	96.04	404	16	0	1	404	516	113	0	658	minus	100	(pce/cbpE) choline binding protein E [Choline-binding proteins (CVF122)] [Streptococcus pneumoniae Hungary19A-6]
k79_2011	VFG005329(gi:116516225)	95.792	404	17	0	1	404	516	113	0	652	minus	100	(pce/cbpE) choline binding protein E [Choline-binding proteins (CVF122)] [Streptococcus pneumoniae D39]
k79_2011	VFG001354(gb|NP_345414)	95.792	404	17	0	1	404	516	113	0	652	minus	100	(pce) choline binding protein E [CBPs (VF0145)] [Streptococcus pneumoniae TIGR4]
k79_2026	VFG019077(gi:169832817)	98.378	370	6	0	1	370	272	641	0	651	plus	100	(plr/gapA) glyceraldehyde-3-phosphate dehydrogenase, type I [Streptococcal plasmin receptor/GAPDH (CVF123)] [Streptococcus pneumoniae Hungary19A-6]
k79_2026	VFG005358(gi:15903867)	98.108	370	7	0	1	370	344	713	0	645	plus	100	(plr/gapA) glyceraldehyde-3-phosphate dehydrogenase [Streptococcal plasmin receptor/GAPDH (CVF123)] [Streptococcus pneumoniae R6]
k79_2026	VFG005357(gi:15901835)	98.108	370	7	0	1	370	272	641	0	645	plus	100	(plr/gapA) glyceraldehyde-3-phosphate dehydrogenase [Streptococcal plasmin receptor/GAPDH (CVF123)] [Streptococcus pneumoniae TIGR4]
k79_2026	VFG005356(gi:116516442)	98.108	370	7	0	1	370	272	641	0	645	plus	100	(plr/gapA) glyceraldehyde-3-phosphate dehydrogenase, type I [Streptococcal plasmin receptor/GAPDH (CVF123)] [Streptococcus pneumoniae D39]
k79_2026	VFG019078(gi:182684949)	97.838	370	8	0	1	370	344	713	0	640	plus	100	(plr/gapA) glyceraldehyde-3-phosphate dehydrogenase [Streptococcal plasmin receptor/GAPDH (CVF123)] [Streptococcus pneumoniae CGSP14]
k79_2026	VFG005359(gi:125718893)	97.568	370	9	0	1	370	272	641	0	634	plus	100	(plr/gapA) Glyceraldehyde 3-phosphate dehydrogenase, putative [Streptococcal plasmin receptor/GAPDH (CVF123)] [Streptococcus sanguinis SK36]
k79_2026	VFG018652(gi:157151535)	92.225	373	26	2	1	370	272	644	9.31e-149	525	plus	100	(plr/gapA) glyceraldehyde-3-phosphate dehydrogenase, type I [Streptococcal plasmin receptor/GAPDH (CVF123)] [Streptococcus gordonii str. Challis substr. CH1]
k79_2026	VFG005346(gi:94993624)	91.176	374	28	3	1	370	299	671	4.36e-142	503	plus	100	(plr/gapA) Glyceraldehyde 3-phosphate dehydrogenase [Streptococcal plasmin receptor/GAPDH (CVF123)] [Streptococcus pyogenes MGAS10750]
k79_2026	VFG005352(gi:71902893)	90.909	374	29	3	1	370	299	671	2.03e-140	497	plus	100	(plr/gapA) glyceraldehyde-3-phosphate dehydrogenase [Fibronectin-binding protein (AI210)] [Streptococcus pyogenes MGAS6180]
k79_2026	VFG005349(gi:94991749)	90.909	374	29	3	1	370	299	671	2.03e-140	497	plus	100	(plr/gapA) Glyceraldehyde 3-phosphate dehydrogenase [Streptococcal plasmin receptor/GAPDH (CVF123)] [Streptococcus pyogenes MGAS2096]
k79_2026	VFG005343(gi:94989742)	90.909	374	29	3	1	370	299	671	2.03e-140	497	plus	100	(plr/gapA) Glyceraldehyde 3-phosphate dehydrogenase [Streptococcal plasmin receptor/GAPDH (CVF123)] [Streptococcus pyogenes MGAS10270]
k79_2026	VFG005341(gi:15674453)	90.909	374	29	3	1	370	272	644	2.03e-140	497	plus	100	(plr/gapA) glyceraldehyde-3-phosphate dehydrogenase [Streptococcal plasmin receptor/GAPDH (CVF123)] [Streptococcus pyogenes M1 GAS]
k79_2026	VFG005351(gi:19745406)	90.642	374	30	3	1	370	272	644	9.45e-139	492	plus	100	(plr/gapA) glyceraldehyde-3-phosphate dehydrogenase [Streptococcal plasmin receptor/GAPDH (CVF123)] [Streptococcus pyogenes MGAS8232]
k79_2026	VFG005348(gi:50913611)	90.642	374	30	3	1	370	299	671	9.45e-139	492	plus	100	(plr/gapA) glyceraldehyde-3-phosphate dehydrogenase [Streptococcal plasmin receptor/GAPDH (CVF123)] [Streptococcus pyogenes MGAS10394]
k79_2026	VFG005347(gi:139473091)	90.642	374	30	3	1	370	272	644	9.45e-139	492	plus	100	(plr/gapA) glyceraldehyde-3-phosphate dehydrogenase,plasmin receptor [Streptococcal plasmin receptor/GAPDH (CVF123)] [Streptococcus pyogenes str. Manfredo]
k79_2026	VFG005344(gi:21909737)	90.374	374	31	3	1	370	272	644	4.39e-137	486	plus	100	(plr/gapA) glyceraldehyde-3-phosphate dehydrogenase [Streptococcal plasmin receptor/GAPDH (CVF123)] [Streptococcus pyogenes MGAS315]
k79_2026	VFG005355(gi:22537907)	90.133	375	30	7	1	370	272	644	2.04e-135	481	plus	100	(plr/gapA) glyceraldehyde-3-phosphate dehydrogenase [Streptococcal plasmin receptor/GAPDH (CVF123)] [Streptococcus agalactiae 2603V/R]
k79_2026	VFG005354(gi:25011850)	90.133	375	30	7	1	370	272	644	2.04e-135	481	plus	100	(plr/gapA) glyceraldehyde-3-phosphate dehydrogenase [Streptococcal plasmin receptor/GAPDH (CVF123)] [Streptococcus agalactiae NEM316]
k79_2026	VFG005353(gi:76787761)	90.133	375	30	7	1	370	272	644	2.04e-135	481	plus	100	(plr/gapA) glyceraldehyde-3-phosphate dehydrogenase [Streptococcal plasmin receptor/GAPDH (CVF123)] [Streptococcus agalactiae A909]
k79_2026	VFG005360(gi:24378857)	84.392	378	49	7	1	370	272	647	7.73e-100	363	plus	100	(plr/gapA) glyceraldehyde-3-phosphate dehydrogenase [Streptococcal plasmin receptor/GAPDH (CVF123)] [Streptococcus mutans UA159]
k79_2070	VFG005485(gi:116516343)	97.778	270	6	0	1	270	820	1089	4.07e-131	466	plus	100	(iga) immunoglobulin A1 protease precursor [IgA1 protease (CVF145)] [Streptococcus pneumoniae D39]
k79_2070	VFG019084(gi:182684113)	97.407	270	7	0	1	270	820	1089	1.89e-129	460	plus	100	(iga) immunoglobulin A1 protease [IgA1 protease (CVF145)] [Streptococcus pneumoniae CGSP14]
k79_2070	VFG005486(gi:15901019)	97.407	270	7	0	1	270	820	1089	1.89e-129	460	plus	100	(iga) immunoglobulin A1 protease [IgA1 protease (CVF145)] [Streptococcus pneumoniae TIGR4]
k79_2070	VFG019083(gi:169833458)	96.667	270	9	0	1	270	820	1089	4.1e-126	449	plus	100	(iga) immunoglobulin A1 protease [IgA1 protease (CVF145)] [Streptococcus pneumoniae Hungary19A-6]
k79_2112	VFG005485(gi:116516343)	90.038	261	26	0	4	264	3696	3436	9.11e-93	339	minus	98	(iga) immunoglobulin A1 protease precursor [IgA1 protease (CVF145)] [Streptococcus pneumoniae D39]
k79_2137	VFG019103(gi:169832540)	91.705	434	36	0	1	434	235	668	4.96e-172	603	plus	100	(piuA) iron-compound ABC transporter, iron-compound-binding protein [Pneumococcal iron uptake (CVF183)] [Streptococcus pneumoniae Hungary19A-6]
k79_2137	VFG005813(gi:15901700)	91.475	434	37	0	1	434	235	668	2.31e-170	597	plus	100	(piuA) iron-compound ABC transporter, iron-compound-binding protein [Pneumococcal iron uptake (CVF183)] [Streptococcus pneumoniae TIGR4]
k79_2137	VFG005812(gi:116515347)	91.244	434	38	0	1	434	235	668	1.07e-168	592	plus	100	(piuA) iron-compound ABC transporter, iron-compound-binding protein [Pneumococcal iron uptake (CVF183)] [Streptococcus pneumoniae D39]
k79_2170	VFG019076(gi:182684529)	81.557	244	43	2	1	243	516	274	4.06e-51	200	minus	100	(lytC) lysozyme [Choline-binding proteins (CVF122)] [Streptococcus pneumoniae CGSP14]
k79_2170	VFG019075(gi:169834343)	81.557	244	43	2	1	243	483	241	4.06e-51	200	minus	100	(lytC) hypothetical protein [Choline-binding proteins (CVF122)] [Streptococcus pneumoniae Hungary19A-6]
k79_2170	VFG005339(gi:118090031)	81.557	244	43	2	1	243	483	241	4.06e-51	200	minus	100	(lytC) lysozyme [Choline-binding proteins (CVF122)] [Streptococcus pneumoniae TIGR4]
k79_2170	VFG005338(gi:116515853)	81.557	244	43	2	1	243	483	241	4.06e-51	200	minus	100	(lytC) 1,4-beta-N-acetylmuramidase, putative [Choline-binding proteins (CVF122)] [Streptococcus pneumoniae D39]
k79_2170	VFG001377(gb|NP_359024)	81.557	244	43	2	1	243	516	274	4.06e-51	200	minus	100	(lytC) 1,4-beta-N-acetylmuramidase [CBPs (VF0145)] [Streptococcus pneumoniae R6]
k79_2280	VFG005580(gi:15900994)	98.168	382	7	0	1	382	891	510	0	667	minus	100	(eno) phosphopyruvate hydratase [Streptococcal enolase (CVF153)] [Streptococcus pneumoniae TIGR4]
k79_2280	VFG019094(gi:182684120)	97.644	382	9	0	1	382	891	510	0	656	minus	100	(eno) phosphopyruvate hydratase [Streptococcal enolase (CVF153)] [Streptococcus pneumoniae CGSP14]
k79_2280	VFG019093(gi:169834310)	97.644	382	9	0	1	382	891	510	0	656	minus	100	(eno) phosphopyruvate hydratase [Streptococcal enolase (CVF153)] [Streptococcus pneumoniae Hungary19A-6]
k79_2280	VFG005579(gi:116516768)	97.644	382	9	0	1	382	891	510	0	656	minus	100	(eno) phosphopyruvate hydratase [Streptococcal enolase (CVF153)] [Streptococcus pneumoniae D39]
k79_2280	VFG018662(gi:157151177)	96.063	381	15	0	2	382	890	510	1.19e-177	621	minus	99	(eno) enolase [Streptococcal enolase (CVF153)] [Streptococcus gordonii str. Challis substr. CH1]
k79_2280	VFG005582(gi:125717729)	96.063	381	15	0	2	382	890	510	1.19e-177	621	minus	99	(eno) Enolase, putative [Streptococcal enolase (CVF153)] [Streptococcus sanguinis SK36]
k79_2280	VFG043469(gi:146321359)	87.273	385	46	2	1	382	894	510	4.64e-122	436	minus	100	(SSU98_1513) phosphopyruvate hydratase [Fibronectin-binding protein (AI215)] [Streptococcus suis 98HAH33]
k79_2280	VFG005576(gi:76788358)	83.377	385	61	2	1	382	894	510	4.81e-97	353	minus	100	(eno) phosphopyruvate hydratase [Streptococcal enolase (CVF153)] [Streptococcus agalactiae A909]
k79_2280	VFG005578(gi:22536801)	83.117	385	62	2	1	382	894	510	2.24e-95	348	minus	100	(eno) phosphopyruvate hydratase [Streptococcal enolase (CVF153)] [Streptococcus agalactiae 2603V/R]
k79_2280	VFG005577(gi:25010672)	82.857	385	63	2	1	382	894	510	1.04e-93	342	minus	100	(eno) phosphopyruvate hydratase [Streptococcal enolase (CVF153)] [Streptococcus agalactiae NEM316]
k79_2296	VFG001368(gb|NP_344882)	97.107	242	7	0	1	242	79	320	6.17e-114	409	plus	100	(cps4D) capsular polysaccharide biosynthesis protein Cps4D [Capsule (VF0144)] [Streptococcus pneumoniae TIGR4]
k79_2296	VFG019114(gi:182683319)	95.455	242	11	0	1	242	79	320	2.89e-107	387	plus	100	(wze) capsular polysaccharide biosynthesis protein Cps14D [Capsule (CVF186)] [Streptococcus pneumoniae CGSP14]
k79_2339	VFG001360(gb|NP_346126)	98.243	797	14	0	1	797	916	120	0	1395	minus	100	(nanB) neuraminidase B [Neuraminidase (VF0148)] [Streptococcus pneumoniae TIGR4]
k79_2384	VFG019077(gi:169832817)	99.342	152	1	0	1	152	857	1008	1.26e-73	276	plus	34	(plr/gapA) glyceraldehyde-3-phosphate dehydrogenase, type I [Streptococcal plasmin receptor/GAPDH (CVF123)] [Streptococcus pneumoniae Hungary19A-6]
k79_2384	VFG005357(gi:15901835)	99.342	152	1	0	1	152	857	1008	1.26e-73	276	plus	34	(plr/gapA) glyceraldehyde-3-phosphate dehydrogenase [Streptococcal plasmin receptor/GAPDH (CVF123)] [Streptococcus pneumoniae TIGR4]
k79_2384	VFG005358(gi:15903867)	98.684	152	2	0	1	152	929	1080	5.88e-72	270	plus	34	(plr/gapA) glyceraldehyde-3-phosphate dehydrogenase [Streptococcal plasmin receptor/GAPDH (CVF123)] [Streptococcus pneumoniae R6]
k79_2384	VFG005356(gi:116516442)	98.684	152	2	0	1	152	857	1008	5.88e-72	270	plus	34	(plr/gapA) glyceraldehyde-3-phosphate dehydrogenase, type I [Streptococcal plasmin receptor/GAPDH (CVF123)] [Streptococcus pneumoniae D39]
k79_2384	VFG019078(gi:182684949)	98.026	152	3	0	1	152	929	1080	2.73e-70	265	plus	34	(plr/gapA) glyceraldehyde-3-phosphate dehydrogenase [Streptococcal plasmin receptor/GAPDH (CVF123)] [Streptococcus pneumoniae CGSP14]
k79_2384	VFG005359(gi:125718893)	96.053	152	6	0	1	152	857	1008	2.75e-65	248	plus	34	(plr/gapA) Glyceraldehyde 3-phosphate dehydrogenase, putative [Streptococcal plasmin receptor/GAPDH (CVF123)] [Streptococcus sanguinis SK36]
k79_2384	VFG018652(gi:157151535)	95.395	152	7	0	1	152	860	1011	1.28e-63	243	plus	34	(plr/gapA) glyceraldehyde-3-phosphate dehydrogenase, type I [Streptococcal plasmin receptor/GAPDH (CVF123)] [Streptococcus gordonii str. Challis substr. CH1]
k79_2384	VFG005352(gi:71902893)	91.333	150	13	0	3	152	889	1038	1.68e-52	206	plus	34	(plr/gapA) glyceraldehyde-3-phosphate dehydrogenase [Fibronectin-binding protein (AI210)] [Streptococcus pyogenes MGAS6180]
k79_2384	VFG005351(gi:19745406)	91.333	150	13	0	3	152	862	1011	1.68e-52	206	plus	34	(plr/gapA) glyceraldehyde-3-phosphate dehydrogenase [Streptococcal plasmin receptor/GAPDH (CVF123)] [Streptococcus pyogenes MGAS8232]
k79_2384	VFG005349(gi:94991749)	91.333	150	13	0	3	152	889	1038	1.68e-52	206	plus	34	(plr/gapA) Glyceraldehyde 3-phosphate dehydrogenase [Streptococcal plasmin receptor/GAPDH (CVF123)] [Streptococcus pyogenes MGAS2096]
k79_2384	VFG005348(gi:50913611)	91.333	150	13	0	3	152	889	1038	1.68e-52	206	plus	34	(plr/gapA) glyceraldehyde-3-phosphate dehydrogenase [Streptococcal plasmin receptor/GAPDH (CVF123)] [Streptococcus pyogenes MGAS10394]
k79_2384	VFG005347(gi:139473091)	91.333	150	13	0	3	152	862	1011	1.68e-52	206	plus	34	(plr/gapA) glyceraldehyde-3-phosphate dehydrogenase,plasmin receptor [Streptococcal plasmin receptor/GAPDH (CVF123)] [Streptococcus pyogenes str. Manfredo]
k79_2384	VFG005346(gi:94993624)	91.333	150	13	0	3	152	889	1038	1.68e-52	206	plus	34	(plr/gapA) Glyceraldehyde 3-phosphate dehydrogenase [Streptococcal plasmin receptor/GAPDH (CVF123)] [Streptococcus pyogenes MGAS10750]
k79_2384	VFG005344(gi:21909737)	91.333	150	13	0	3	152	862	1011	1.68e-52	206	plus	34	(plr/gapA) glyceraldehyde-3-phosphate dehydrogenase [Streptococcal plasmin receptor/GAPDH (CVF123)] [Streptococcus pyogenes MGAS315]
k79_2384	VFG005343(gi:94989742)	91.333	150	13	0	3	152	889	1038	1.68e-52	206	plus	34	(plr/gapA) Glyceraldehyde 3-phosphate dehydrogenase [Streptococcal plasmin receptor/GAPDH (CVF123)] [Streptococcus pyogenes MGAS10270]
k79_2384	VFG005341(gi:15674453)	91.333	150	13	0	3	152	862	1011	1.68e-52	206	plus	34	(plr/gapA) glyceraldehyde-3-phosphate dehydrogenase [Streptococcal plasmin receptor/GAPDH (CVF123)] [Streptococcus pyogenes M1 GAS]
k79_2497	VFG019088(gi:182684407)	96.491	171	6	0	105	275	741	571	4.49e-76	283	minus	62	(cppA) cppA protein [C3-degrading protease (CVF147)] [Streptococcus pneumoniae CGSP14]
k79_2497	VFG019087(gi:169833099)	96.491	171	6	0	105	275	726	556	4.49e-76	283	minus	62	(cppA) CppA protein [C3-degrading protease (CVF147)] [Streptococcus pneumoniae Hungary19A-6]
k79_2497	VFG005512(gi:15903347)	96.491	171	6	0	105	275	741	571	4.49e-76	283	minus	62	(cppA) C3-degrading proteinase [C3-degrading protease (CVF147)] [Streptococcus pneumoniae R6]
k79_2497	VFG005510(gi:116515759)	96.491	171	6	0	105	275	726	556	4.49e-76	283	minus	62	(cppA) C3-degrading proteinase [C3-degrading protease (CVF147)] [Streptococcus pneumoniae D39]
k79_2502	VFG019083(gi:169833458)	90.945	254	23	0	1	254	2246	2499	6.69e-94	342	plus	100	(iga) immunoglobulin A1 protease [IgA1 protease (CVF145)] [Streptococcus pneumoniae Hungary19A-6]
k79_2588	VFG005337(gi:15902911)	93.388	242	16	0	1	242	358	117	6.3e-99	359	minus	100	(lytB) Endo-beta-N-acetylglucosaminidase [Choline-binding proteins (CVF122)] [Streptococcus pneumoniae R6]
k79_2588	VFG005335(gi:116517112)	93.388	242	16	0	1	242	301	60	6.3e-99	359	minus	100	(lytB) endo-beta-N-acetylglucosaminidase precursor, putative [Choline-binding proteins (CVF122)] [Streptococcus pneumoniae D39]
k79_2588	VFG019074(gi:182683911)	92.975	242	17	0	1	242	358	117	2.93e-97	353	minus	100	(lytB) endo-beta-N-acetylglucosaminidase [Choline-binding proteins (CVF122)] [Streptococcus pneumoniae CGSP14]
k79_2588	VFG019073(gi:169833044)	92.975	242	17	0	1	242	301	60	2.93e-97	353	minus	100	(lytB) endo-beta-N-acetylglucosaminidase [Choline-binding proteins (CVF122)] [Streptococcus pneumoniae Hungary19A-6]
k79_2588	VFG001356(gb|NP_345446)	92.975	242	17	0	1	242	301	60	2.93e-97	353	minus	100	(lytB) endo-beta-N-acetylglucosaminidase [CBPs (VF0145)] [Streptococcus pneumoniae TIGR4]
k79_2596	VFG019052(gi:182683912)	96.918	292	9	0	1	292	605	896	2.66e-138	490	plus	99	(pavA) adherence and virulence protein A [Fibronectin-binding proteins (CVF113)] [Streptococcus pneumoniae CGSP14]
k79_2596	VFG005196(gi:15900843)	96.918	292	9	0	1	292	578	869	2.66e-138	490	plus	99	(pavA) adherence and virulence protein A [Fibronectin-binding proteins (CVF113)] [Streptococcus pneumoniae TIGR4]
k79_2596	VFG019051(gi:169832430)	96.575	292	10	0	1	292	578	869	1.24e-136	484	plus	99	(pavA) fibronectin/fibrinogen binding protein [Fibronectin-binding proteins (CVF113)] [Streptococcus pneumoniae Hungary19A-6]
k79_2596	VFG005195(gi:116516285)	95.89	292	12	0	1	292	578	869	2.68e-133	473	plus	99	(pavA) adherence and virulence protein A [Fibronectin-binding proteins (CVF113)] [Streptococcus pneumoniae D39]
k79_2596	VFG005197(gb|NP_358462)	95.89	292	12	0	1	292	605	896	2.68e-133	473	plus	99	(pavA) Fibronectin-binding protein-like protein A [PavA (VF0283)] [Streptococcus pneumoniae R6]
k79_2638	VFG019085(gi:169833025)	74.9	251	55	8	174	420	5245	5491	4.58e-23	108	plus	59	(zmpB) zinc metalloprotease ZmpB [Zinc metalloproteinases (CVF146)] [Streptococcus pneumoniae Hungary19A-6]
k79_2647	VFG005489(gi:116515780)	97.297	37	1	0	260	296	1843	1879	6.9e-10	63.9	plus	13	(zmpB) zinc metalloprotease ZmpB [Zinc metalloproteinases (CVF146)] [Streptococcus pneumoniae D39]
k79_2652	VFG001367(gb|NP_344881)	95.714	210	9	0	68	277	693	484	9.52e-93	339	minus	76	(cps4C) capsular polysaccharide biosynthesis protein Cps4C [Capsule (VF0144)] [Streptococcus pneumoniae TIGR4]
k79_2652	VFG019112(gi:182683318)	95.238	210	10	0	68	277	693	484	4.43e-91	333	minus	76	(wzd) capsular polysaccharide biosynthesis protein Cps14C [Capsule (CVF186)] [Streptococcus pneumoniae CGSP14]
k79_2662	VFG001377(gb|NP_359024)	90.071	141	5	2	139	279	1	132	2.86e-43	174	plus	51	(lytC) 1,4-beta-N-acetylmuramidase [CBPs (VF0145)] [Streptococcus pneumoniae R6]
k79_2662	VFG019076(gi:182684529)	89.362	141	6	1	139	279	1	132	1.33e-41	169	plus	51	(lytC) lysozyme [Choline-binding proteins (CVF122)] [Streptococcus pneumoniae CGSP14]
k79_2662	VFG019075(gi:169834343)	95.604	91	4	0	189	279	9	99	6.24e-35	147	plus	33	(lytC) hypothetical protein [Choline-binding proteins (CVF122)] [Streptococcus pneumoniae Hungary19A-6]
k79_2662	VFG005339(gi:118090031)	95.604	91	4	0	189	279	9	99	6.24e-35	147	plus	33	(lytC) lysozyme [Choline-binding proteins (CVF122)] [Streptococcus pneumoniae TIGR4]
k79_2662	VFG005338(gi:116515853)	95.604	91	4	0	189	279	9	99	6.24e-35	147	plus	33	(lytC) 1,4-beta-N-acetylmuramidase, putative [Choline-binding proteins (CVF122)] [Streptococcus pneumoniae D39]
k79_2738	VFG043608(gi:15903446)	96.386	249	9	0	1	249	3541	3293	3.33e-114	411	minus	100	(pclA) hypothetical protein [PclA (AI444)] [Streptococcus pneumoniae R6]
k79_2738	VFG043608(gi:15903446)	95.154	227	1	4	223	448	3776	3559	7.37e-96	350	minus	100	(pclA) hypothetical protein [PclA (AI444)] [Streptococcus pneumoniae R6]
k79_2761	VFG001360(gb|NP_346126)	96.472	737	26	0	264	1000	2094	1358	0	1218	minus	74	(nanB) neuraminidase B [Neuraminidase (VF0148)] [Streptococcus pneumoniae TIGR4]
k79_2804	VFG043608(gi:15903446)	83.163	196	30	2	62	254	4996	4801	9.77e-44	176	minus	60	(pclA) hypothetical protein [PclA (AI444)] [Streptococcus pneumoniae R6]
k79_2804	VFG043608(gi:15903446)	83.871	186	27	2	52	234	4736	4551	3.52e-43	174	minus	60	(pclA) hypothetical protein [PclA (AI444)] [Streptococcus pneumoniae R6]
k79_2841	VFG046459	79.915	234	45	2	30	262	148	380	3.7e-42	171	plus	84	(Fphi_1039) elongation factor Tu [EF-Tu (CVF827)] [Francisella philomiragia subsp. philomiragia ATCC 25017]
k79_2905	VFG019092(gi:182683369)	98.438	192	3	0	1	192	192	1	1.12e-92	339	minus	60	(tig/ropA) trigger factor [Trigger factor (CVF149)] [Streptococcus pneumoniae CGSP14]
k79_2905	VFG019091(gi:169834028)	98.438	192	3	0	1	192	192	1	1.12e-92	339	minus	60	(tig/ropA) trigger factor [Trigger factor (CVF149)] [Streptococcus pneumoniae Hungary19A-6]
k79_2905	VFG005550(gi:15900319)	98.352	182	3	0	11	192	182	1	4.05e-87	320	minus	57	(tig/ropA) trigger factor [Trigger factor (CVF149)] [Streptococcus pneumoniae TIGR4]
k79_2905	VFG005549(gi:116516755)	98.352	182	3	0	11	192	182	1	4.05e-87	320	minus	57	(tig/ropA) trigger factor [Trigger factor (CVF149)] [Streptococcus pneumoniae D39]
k79_2905	VFG005552(gi:125718786)	82.418	182	32	0	11	192	182	1	9.34e-39	159	minus	57	(tig/ropA) Trigger factor, putative [Trigger factor (CVF149)] [Streptococcus sanguinis SK36]
k79_3066	VFG019090(gi:182685175)	95.486	288	13	0	1	288	288	1	3.08e-129	460	minus	68	(htrA/degP) serine protease [Serine protease (CVF148)] [Streptococcus pneumoniae CGSP14]
k79_3066	VFG005532(gi:15904086)	95.486	288	13	0	1	288	288	1	3.08e-129	460	minus	68	(htrA/degP) Serine protease [Serine protease (CVF148)] [Streptococcus pneumoniae R6]
k79_3066	VFG019089(gi:169832575)	95.29	276	13	0	1	276	276	1	1.44e-122	438	minus	65	(htrA/degP) trypsin domain protein [Serine protease (CVF148)] [Streptococcus pneumoniae Hungary19A-6]
k79_3066	VFG005531(gi:15902042)	95.29	276	13	0	1	276	276	1	1.44e-122	438	minus	65	(htrA/degP) serine protease [Serine protease (CVF148)] [Streptococcus pneumoniae TIGR4]
k79_3066	VFG005530(gi:116516698)	95.29	276	13	0	1	276	276	1	1.44e-122	438	minus	65	(htrA/degP) serine protease [Serine protease (CVF148)] [Streptococcus pneumoniae D39]
k79_3200	VFG001360(gb|NP_346126)	94.118	51	3	0	1	51	51	1	8.45e-14	78.7	minus	5	(nanB) neuraminidase B [Neuraminidase (VF0148)] [Streptococcus pneumoniae TIGR4]
k79_3202	VFG019073(gi:169833044)	92.428	383	29	0	113	495	815	433	2.71e-155	547	minus	100	(lytB) endo-beta-N-acetylglucosaminidase [Choline-binding proteins (CVF122)] [Streptococcus pneumoniae Hungary19A-6]
k79_3202	VFG019073(gi:169833044)	93.182	264	18	0	1	264	1323	1060	1.74e-107	388	minus	100	(lytB) endo-beta-N-acetylglucosaminidase [Choline-binding proteins (CVF122)] [Streptococcus pneumoniae Hungary19A-6]
k79_3202	VFG019074(gi:182683911)	92.388	381	29	0	115	495	870	490	3.5e-154	544	minus	100	(lytB) endo-beta-N-acetylglucosaminidase [Choline-binding proteins (CVF122)] [Streptococcus pneumoniae CGSP14]
k79_3202	VFG019074(gi:182683911)	92.045	264	21	0	1	264	1248	985	1.75e-102	372	minus	100	(lytB) endo-beta-N-acetylglucosaminidase [Choline-binding proteins (CVF122)] [Streptococcus pneumoniae CGSP14]
k79_3202	VFG001356(gb|NP_345446)	92.388	381	29	0	115	495	813	433	3.5e-154	544	minus	100	(lytB) endo-beta-N-acetylglucosaminidase [CBPs (VF0145)] [Streptococcus pneumoniae TIGR4]
k79_3202	VFG001356(gb|NP_345446)	92.045	264	21	0	1	264	1191	928	1.75e-102	372	minus	100	(lytB) endo-beta-N-acetylglucosaminidase [CBPs (VF0145)] [Streptococcus pneumoniae TIGR4]
k79_3202	VFG005337(gi:15902911)	92.167	383	30	0	113	495	872	490	1.26e-153	542	minus	100	(lytB) Endo-beta-N-acetylglucosaminidase [Choline-binding proteins (CVF122)] [Streptococcus pneumoniae R6]
k79_3202	VFG005337(gi:15902911)	93.182	264	18	0	1	264	1380	1117	1.74e-107	388	minus	100	(lytB) Endo-beta-N-acetylglucosaminidase [Choline-binding proteins (CVF122)] [Streptococcus pneumoniae R6]
k79_3202	VFG005335(gi:116517112)	92.167	383	30	0	113	495	815	433	1.26e-153	542	minus	100	(lytB) endo-beta-N-acetylglucosaminidase precursor, putative [Choline-binding proteins (CVF122)] [Streptococcus pneumoniae D39]
k79_3202	VFG005335(gi:116517112)	93.182	264	18	0	1	264	1323	1060	1.74e-107	388	minus	100	(lytB) endo-beta-N-acetylglucosaminidase precursor, putative [Choline-binding proteins (CVF122)] [Streptococcus pneumoniae D39]
k79_3279	VFG019088(gi:182684407)	93.469	245	16	0	1	245	377	133	1.37e-100	364	minus	100	(cppA) cppA protein [C3-degrading protease (CVF147)] [Streptococcus pneumoniae CGSP14]
k79_3279	VFG019087(gi:169833099)	93.469	245	16	0	1	245	362	118	1.37e-100	364	minus	100	(cppA) CppA protein [C3-degrading protease (CVF147)] [Streptococcus pneumoniae Hungary19A-6]
k79_3279	VFG005512(gi:15903347)	93.469	245	16	0	1	245	377	133	1.37e-100	364	minus	100	(cppA) C3-degrading proteinase [C3-degrading protease (CVF147)] [Streptococcus pneumoniae R6]
k79_3279	VFG005510(gi:116515759)	93.469	245	16	0	1	245	362	118	1.37e-100	364	minus	100	(cppA) C3-degrading proteinase [C3-degrading protease (CVF147)] [Streptococcus pneumoniae D39]
k79_3324	VFG019102(gi:182684593)	95.706	326	12	2	1	325	618	942	2.98e-148	523	plus	98	(psaA) manganese ABC transporter, manganese-binding adhesion liprotein [Pneumococcal surface antigen A / Metal binding protein SloC (CVF181)] [Streptococcus pneumoniae CGSP14]
k79_3324	VFG019101(gi:169833917)	95.706	326	12	2	1	325	606	930	2.98e-148	523	plus	98	(psaA) manganese ABC transporter substrate-binding lipoprotein (Adhesin B) (Saliva-binding protein) [Pneumococcal surface antigen A / Metal binding protein SloC (CVF181)] [Streptococcus pneumoniae Hungary19A-6]
k79_3324	VFG005807(gi:116515973)	95.399	326	13	2	1	325	606	930	1.39e-146	518	plus	98	(psaA) ABC transporter, substrate binding lipoprotein [Pneumococcal surface antigen A / Metal binding protein SloC (CVF181)] [Streptococcus pneumoniae D39]
k79_3324	VFG001359(gb|NP_346089)	95.092	326	14	2	1	325	606	930	6.45e-145	512	plus	98	(psaA) manganese ABC transporter, manganese-binding adhesion liprotein [PsaA (VF0151)] [Streptococcus pneumoniae TIGR4]
k79_3332	VFG019112(gi:182683318)	97.044	203	6	0	98	300	1	203	8.03e-94	342	plus	68	(wzd) capsular polysaccharide biosynthesis protein Cps14C [Capsule (CVF186)] [Streptococcus pneumoniae CGSP14]
k79_3332	VFG019110(gi:182683317)	97.753	89	2	0	1	89	644	732	4.04e-37	154	plus	30	(wzh) capsular polysaccharide biosynthesis protein Cps14B [Capsule (CVF186)] [Streptococcus pneumoniae CGSP14]
k79_3338	VFG019069(gi:169832880)	96.667	240	8	0	1	240	1318	1557	3.68e-111	399	plus	100	(pce/cbpE) choline binding protein E [Choline-binding proteins (CVF122)] [Streptococcus pneumoniae Hungary19A-6]
k79_3338	VFG005329(gi:116516225)	93.75	240	15	0	1	240	1306	1545	1.73e-99	361	plus	100	(pce/cbpE) choline binding protein E [Choline-binding proteins (CVF122)] [Streptococcus pneumoniae D39]
k79_3338	VFG001354(gb|NP_345414)	93.75	240	15	0	1	240	1306	1545	1.73e-99	361	plus	100	(pce) choline binding protein E [CBPs (VF0145)] [Streptococcus pneumoniae TIGR4]
k79_3377	VFG019103(gi:169832540)	96.429	84	3	0	1	84	883	966	1.29e-32	139	plus	25	(piuA) iron-compound ABC transporter, iron-compound-binding protein [Pneumococcal iron uptake (CVF183)] [Streptococcus pneumoniae Hungary19A-6]
k79_3377	VFG005813(gi:15901700)	96.429	84	3	0	1	84	883	966	1.29e-32	139	plus	25	(piuA) iron-compound ABC transporter, iron-compound-binding protein [Pneumococcal iron uptake (CVF183)] [Streptococcus pneumoniae TIGR4]
k79_3377	VFG005812(gi:116515347)	96.429	84	3	0	1	84	883	966	1.29e-32	139	plus	25	(piuA) iron-compound ABC transporter, iron-compound-binding protein [Pneumococcal iron uptake (CVF183)] [Streptococcus pneumoniae D39]
k79_3443	VFG019088(gi:182684407)	92.509	267	20	0	1	267	622	356	4.17e-106	383	minus	100	(cppA) cppA protein [C3-degrading protease (CVF147)] [Streptococcus pneumoniae CGSP14]
k79_3443	VFG019087(gi:169833099)	92.509	267	20	0	1	267	607	341	4.17e-106	383	minus	100	(cppA) CppA protein [C3-degrading protease (CVF147)] [Streptococcus pneumoniae Hungary19A-6]
k79_3443	VFG005512(gi:15903347)	92.135	267	21	0	1	267	622	356	1.94e-104	377	minus	100	(cppA) C3-degrading proteinase [C3-degrading protease (CVF147)] [Streptococcus pneumoniae R6]
k79_3443	VFG005510(gi:116515759)	92.135	267	21	0	1	267	607	341	1.94e-104	377	minus	100	(cppA) C3-degrading proteinase [C3-degrading protease (CVF147)] [Streptococcus pneumoniae D39]
k79_3472	VFG019092(gi:182683369)	97.534	446	11	0	1	446	283	728	0	763	plus	100	(tig/ropA) trigger factor [Trigger factor (CVF149)] [Streptococcus pneumoniae CGSP14]
k79_3472	VFG019091(gi:169834028)	97.534	446	11	0	1	446	283	728	0	763	plus	100	(tig/ropA) trigger factor [Trigger factor (CVF149)] [Streptococcus pneumoniae Hungary19A-6]
k79_3472	VFG005550(gi:15900319)	97.534	446	11	0	1	446	283	728	0	763	plus	100	(tig/ropA) trigger factor [Trigger factor (CVF149)] [Streptococcus pneumoniae TIGR4]
k79_3472	VFG005549(gi:116516755)	97.534	446	11	0	1	446	283	728	0	763	plus	100	(tig/ropA) trigger factor [Trigger factor (CVF149)] [Streptococcus pneumoniae D39]
k79_3472	VFG018661(gi:157150639)	83.108	444	69	2	6	446	288	728	7.18e-111	399	plus	99	(tig/ropA) trigger factor [Trigger factor (CVF149)] [Streptococcus gordonii str. Challis substr. CH1]
k79_3496	VFG019073(gi:169833044)	97.49	239	6	0	1	239	1846	2084	6.08e-114	409	plus	100	(lytB) endo-beta-N-acetylglucosaminidase [Choline-binding proteins (CVF122)] [Streptococcus pneumoniae Hungary19A-6]
k79_3496	VFG005337(gi:15902911)	97.49	239	6	0	1	239	1903	2141	6.08e-114	409	plus	100	(lytB) Endo-beta-N-acetylglucosaminidase [Choline-binding proteins (CVF122)] [Streptococcus pneumoniae R6]
k79_3496	VFG005335(gi:116517112)	97.49	239	6	0	1	239	1846	2084	6.08e-114	409	plus	100	(lytB) endo-beta-N-acetylglucosaminidase precursor, putative [Choline-binding proteins (CVF122)] [Streptococcus pneumoniae D39]
k79_3496	VFG019074(gi:182683911)	97.071	239	7	0	1	239	1771	2009	2.83e-112	403	plus	100	(lytB) endo-beta-N-acetylglucosaminidase [Choline-binding proteins (CVF122)] [Streptococcus pneumoniae CGSP14]
k79_3496	VFG001356(gb|NP_345446)	97.071	239	7	0	1	239	1714	1952	2.83e-112	403	plus	100	(lytB) endo-beta-N-acetylglucosaminidase [CBPs (VF0145)] [Streptococcus pneumoniae TIGR4]

## Sheet: SuppTable9.ReferenceGenomes
Species	Strain	Accession	Isolation Information
Streptococcus infantis	SK1302	AEDY00000000.1	Unknown
Streptococcus OXCQ	OXCQ	OXCQ0000000	Nasopharyngeal Swab, Oslo
Streptococcus mitis	B6	NC_013853	Unknown
Streptococcus mitis	SK142	NZ_UHFS01000002.1	Human oral cavity
Streptococcus mitis	SK637/CCUG 35816	CP028415	Human oral cavity
Streptococcus oralis	SK313	AFUU00000000.1	Human oral cavity
Streptococcus oralis	Uo5	NC_015291.1	Unknown
Streptococcus oralis	SK143	JPGB00000000	Human oral cavity
Streptococcus pneumoniae	P1031	CP000920	Ghana
Streptococcus pneumoniae	70585	CP000918	Bangladesh
Streptococcus pneumoniae	670	CP002176	Spain
Streptococcus pneumoniae	G54	CP001015	Clinical Isolate, Italy
Streptococcus pneumoniae	TIGR4	AE005672	Human Blood, Norway
Streptococcus pneumoniae	CGSP14	CP001033	Pneumonia, Taiwan
Streptococcus pneumoniae	R6	AE007317	USA
Streptococcus pneumoniae	D39	CP000410	USA
Streptococcus pneumoniae	Taiwan19F	CP000921	Taiwan
Streptococcus pneumoniae	TCH8431_19A	CP001993	Resp. tract, Unknown
Streptococcus pneumoniae	JJA	CP000919	Brazil
Streptococcus pneumoniae	ATCC 700669	FM211187	Spain
Streptococcus pneumoniae	15531_6#76	ERR870268/ERS627262	Basse, The Gambia
Streptococcus pneumoniae	17150_4#6	ERR1065645/ERS707898	Soweto, Gauteng, South Africa
Streptococcus pneumoniae	15995_1#188	ERR925208/ERS640030	Agincourt, Mpumalanga, South Africa
Streptococcus pneumoniae	16288_4#64	ERR980020/ERS653701	Patan, Nepal
Streptococcus pseudopneumoniae	IS7493	CP002925	Human Sputum
Streptococcus pseudopneumoniae	SOQL00000000	SOQL00000000	Belgium
Streptococcus pseudopneumoniae	SOQG01000000	SOQG01000000	Slovenia
